# Supplementary material for: Consistency and variability of cocrystals containing positional isomers: the self-assembly evolution mechanism of supramolecular synthons of cresol–piperazine
Source: IUCrJ. 2019 Oct 9;6(Pt 6):1064–73. doi: 10.1107/S2052252519012363 (PMC6830220; doi:10.1107/S2052252519012363)
Supplement: Supplementary file 2 [file m-06-01064-MC_PPsup2.hkl]

# 
# h,k,l, Fc-squared, Fo-squared, sigma(Fo-squared) and status flag 
# 
data_MC_PP
_shelx_title ' shelx in Pbca' 
_shelx_refln_list_code          4 
_shelx_F_calc_maximum      159.32 
_exptl_crystal_F_000       656.00 
_reflns_d_resolution_high  0.7683 
 
loop_ 
 _symmetry_equiv_pos_as_xyz 
 'x, y, z' 
 '-x+1/2, -y, z+1/2' 
 '-x, y+1/2, -z+1/2' 
 'x+1/2, -y+1/2, -z' 
 '-x, -y, -z' 
 'x-1/2, y, -z-1/2' 
 'x, -y-1/2, z-1/2' 
 '-x-1/2, y-1/2, z' 
 
_cell_length_a     5.5482 
_cell_length_b    12.1666 
_cell_length_c    24.5558 
_cell_angle_alpha  90.000 
_cell_angle_beta   90.000 
_cell_angle_gamma  90.000 
 
_shelx_F_squared_multiplier     1.000 
 
loop_ 
 _refln_index_h 
 _refln_index_k 
 _refln_index_l 
 _refln_F_squared_calc 
 _refln_F_squared_meas 
 _refln_F_squared_sigma 
 _refln_observed_status 
   2   0   0      780.77      739.14     12.23 o 
   4   0   0        1.91        3.19      2.65 o 
   2   1   0      773.64      900.66     17.84 o 
   4   1   0        1.52        3.80      1.89 o 
   6   1   0       80.74       76.60      9.44 o 
   0   2   0      451.46      934.28    112.74 o 
   2   2   0      464.53      528.29      9.11 o 
   4   2   0     1405.36     1366.40     23.92 o 
   6   2   0        6.86        8.36      7.28 o 
   2   3   0     2646.57     2956.76     31.77 o 
   4   3   0      131.88      120.66      3.77 o 
   6   3   0       87.11       86.04     10.25 o 
   0   4   0      792.56      942.13     34.38 o 
   2   4   0     3604.40     3678.23     32.31 o 
   4   4   0      316.06      322.93      6.31 o 
   6   4   0      126.99      134.91     15.24 o 
   2   5   0      141.11      166.22      4.86 o 
   4   5   0       13.63       25.38      3.72 o 
   6   5   0       57.60       55.67      7.33 o 
   0   6   0       90.12      144.40      7.71 o 
   2   6   0      703.84      737.05     15.99 o 
   4   6   0       57.43       56.97      5.01 o 
   6   6   0       16.24       18.20      6.53 o 
   2   7   0      152.70      132.02      5.66 o 
   4   7   0      183.91      195.46      9.02 o 
   6   7   0      587.71      620.35     16.18 o 
   0   8   0     1395.70     1437.75     35.30 o 
   2   8   0     1121.72     1015.49     24.90 o 
   4   8   0      253.07      261.43     12.84 o 
   6   8   0      228.27      237.36     18.48 o 
   2   9   0     1387.22     1268.48     33.07 o 
   4   9   0      136.46      164.66     24.25 o 
   0  10   0        6.06       10.64      3.29 o 
   2  10   0      315.96      314.46     10.98 o 
   4  10   0      765.00      745.30     16.17 o 
   2  11   0        4.26       12.72      3.81 o 
   4  11   0       79.43       58.80     12.68 o 
   0  12   0       53.67       44.72      6.22 o 
   2  12   0       40.93       38.43      4.44 o 
   4  12   0      303.78      383.26     34.79 o 
   2  13   0        8.92       10.02      7.23 o 
   4  13   0       35.77       43.35      8.81 o 
   0  14   0        1.03       12.16      5.83 o 
   2  14   0      402.88      368.88     19.52 o 
   2  15   0      103.08       88.09      6.94 o 
   1   1   1     3501.73     3565.29     62.71 o 
   2   1   1      318.82      340.57      4.26 o 
   3   1   1      355.07      357.58      3.91 o 
   4   1   1        6.13        6.18      1.38 o 
   5   1   1       53.24       49.25      4.48 o 
   6   1   1      209.76      200.79     13.49 o 
   0   2   1    14884.28    14764.09    145.09 o 
   1   2   1     1034.73     1031.08     17.96 o 
   2   2   1     2688.32     2930.06     30.69 o 
   3   2   1      735.45      700.50      6.88 o 
   4   2   1      116.06      134.97      2.85 o 
   5   2   1      678.49      686.68     17.95 o 
   6   2   1      454.62      465.22     14.59 o 
   1   3   1     1190.41     1090.50     10.24 o 
   2   3   1      155.44      190.14      7.49 o 
   3   3   1      208.67      273.07      9.33 o 
   4   3   1       37.15       38.18      1.81 o 
   5   3   1       13.91       15.37      2.89 o 
   6   3   1        1.36        0.91      4.67 o 
   0   4   1        2.06       49.80     10.05 o 
   1   4   1       30.88       38.24      1.88 o 
   2   4   1      278.06      368.66     11.00 o 
   3   4   1       37.77       32.32      1.77 o 
   4   4   1      237.37      253.56      4.02 o 
   5   4   1       46.92       39.19      3.18 o 
   6   4   1       24.69       21.16      4.79 o 
   1   5   1     1551.77     1571.59     24.61 o 
   2   5   1      803.96      866.94     13.25 o 
   3   5   1      494.45      534.33      6.15 o 
   4   5   1      307.88      311.59      9.05 o 
   5   5   1       26.66       33.22      3.64 o 
   6   5   1       78.66       84.71      5.59 o 
   0   6   1     1534.56     1713.01     43.24 o 
   1   6   1      186.61      208.71      5.61 o 
   2   6   1      273.95      269.21      6.49 o 
   3   6   1       27.88       32.42      2.33 o 
   4   6   1       13.98       13.99      2.85 o 
   5   6   1       16.21       19.39      3.53 o 
   6   6   1      107.91      101.04      6.66 o 
   1   7   1      521.65      581.55      9.45 o 
   2   7   1       96.40       87.23      3.06 o 
   3   7   1      389.11      372.18      6.78 o 
   4   7   1       43.99       48.47      3.56 o 
   5   7   1       18.96       17.94      4.33 o 
   6   7   1        0.82        8.90      4.85 o 
   0   8   1      473.98      520.47     11.86 o 
   1   8   1       65.31       53.70      2.07 o 
   2   8   1      130.74      171.53      6.87 o 
   3   8   1       20.14       20.82      2.34 o 
   4   8   1      223.26      224.28      7.84 o 
   5   8   1        8.74       13.96      4.40 o 
   6   8   1       19.17       20.12      5.04 o 
   1   9   1      187.25      196.60      6.40 o 
   2   9   1      759.95      739.11     23.61 o 
   3   9   1      146.11      143.83     10.13 o 
   4   9   1      540.42      547.39     19.50 o 
   5   9   1       40.32       43.92      5.33 o 
   0  10   1       61.06       68.76      3.33 o 
   1  10   1        5.57       21.53      5.30 o 
   2  10   1      557.81      535.10     11.50 o 
   3  10   1        8.58        6.69      2.88 o 
   4  10   1      504.57      564.22     18.04 o 
   5  10   1       24.79       27.80      4.91 o 
   1  11   1       49.79       49.38      3.31 o 
   2  11   1      112.72      113.47      4.27 o 
   3  11   1       50.77       56.99      4.63 o 
   4  11   1        1.43        3.64      7.25 o 
   5  11   1        0.02       -0.99      4.51 o 
   0  12   1       95.04       96.32      5.63 o 
   1  12   1      177.90      186.14     10.54 o 
   2  12   1       27.42       28.40      3.16 o 
   3  12   1       18.17       15.14      3.56 o 
   4  12   1       69.16       97.09      9.15 o 
   1  13   1       10.21       18.67      3.06 o 
   2  13   1      140.83      132.12      5.81 o 
   3  13   1       15.58       23.61      4.03 o 
   4  13   1      102.96      131.79      7.02 o 
   0  14   1        7.57       10.07      5.09 o 
   1  14   1       53.83       65.55      4.17 o 
   2  14   1        1.25        1.62      5.59 o 
   3  14   1       25.85       27.70      4.97 o 
   1  15   1       27.33       33.22      4.01 o 
   2  15   1        2.85        0.42      3.84 o 
   1   0   2     3510.33     3892.97     58.76 o 
   2   0   2      448.48      430.28      6.76 o 
   3   0   2       10.33       13.49      2.00 o 
   4   0   2      222.01      208.80      4.58 o 
   5   0   2      774.64      744.05     23.17 o 
   6   0   2       51.23       48.28      9.17 o 
   1   1   2       58.69       72.95      3.18 o 
   2   1   2       45.21       48.77      1.91 o 
   3   1   2      158.16      139.20      2.65 o 
   4   1   2      197.18      216.42      3.28 o 
   5   1   2      203.23      204.44      8.08 o 
   6   1   2       10.02       16.72      5.34 o 
   0   2   2     3016.98     3177.06    105.40 o 
   1   2   2      421.25      390.94      4.93 o 
   2   2   2     1091.08     1187.24     10.58 o 
   3   2   2        0.69       -0.80      1.23 o 
   4   2   2      299.29      303.36      3.70 o 
   5   2   2       17.49       20.11      3.08 o 
   6   2   2       18.89       16.99      5.53 o 
   1   3   2      120.98      100.64      2.57 o 
   2   3   2      416.42      408.65     11.48 o 
   3   3   2     2850.22     3121.94     24.78 o 
   4   3   2      137.06      127.30      2.64 o 
   5   3   2       57.21       56.61      3.24 o 
   6   3   2       12.62       15.91      5.34 o 
   0   4   2     5551.06     5378.69     98.79 o 
   1   4   2      224.61      235.32      3.76 o 
   2   4   2      157.23      210.24      3.57 o 
   3   4   2       10.48       22.34      1.52 o 
   4   4   2        2.14       13.44      3.49 o 
   5   4   2        0.20        1.01      2.81 o 
   6   4   2       34.28       33.86      4.50 o 
   1   5   2     2031.50     1963.66     21.68 o 
   2   5   2       15.17       30.73      3.19 o 
   3   5   2       87.07       81.25      3.09 o 
   4   5   2       89.06       92.78      4.58 o 
   5   5   2      102.58       87.27      4.62 o 
   6   5   2       92.88      115.74      7.15 o 
   0   6   2       18.51      102.54      9.96 o 
   1   6   2     1048.51     1163.09     25.81 o 
   2   6   2      386.99      384.52      7.90 o 
   3   6   2       13.26       14.85      2.03 o 
   4   6   2      198.74      181.33      4.53 o 
   5   6   2      296.91      283.29      7.80 o 
   6   6   2        0.57        6.15      4.35 o 
   1   7   2      213.36      195.38      4.07 o 
   2   7   2       18.55       30.51      2.91 o 
   3   7   2        4.94       30.40      6.03 o 
   4   7   2      238.26      204.32      5.75 o 
   5   7   2       51.11       58.40      4.24 o 
   6   7   2       92.16       98.55      6.89 o 
   0   8   2      286.39      343.84      7.02 o 
   1   8   2      295.69      239.22      4.89 o 
   2   8   2      596.58      592.92      7.91 o 
   3   8   2       53.07       49.50      3.04 o 
   4   8   2      199.11      191.84     10.02 o 
   5   8   2       27.55       32.09      4.92 o 
   6   8   2       68.48       73.39      6.31 o 
   1   9   2      135.50      139.33      7.02 o 
   2   9   2      131.92      148.95      7.40 o 
   3   9   2       34.99       71.38      6.42 o 
   4   9   2        0.05       22.98      7.94 o 
   5   9   2        2.74        1.55      4.28 o 
   0  10   2      178.88      147.22      5.46 o 
   1  10   2       31.21       52.81      8.17 o 
   2  10   2       45.14       54.57      3.85 o 
   3  10   2       36.79       37.43      3.21 o 
   4  10   2       45.89       91.06     12.81 o 
   5  10   2        0.12        2.76      4.85 o 
   1  11   2       18.28       28.61      3.54 o 
   2  11   2      157.17      153.25      5.50 o 
   3  11   2       65.14       55.79      4.32 o 
   4  11   2        5.47        4.14      4.70 o 
   5  11   2       18.54       18.00      5.03 o 
   0  12   2      280.42      231.12     10.80 o 
   1  12   2       23.67       26.76      3.04 o 
   2  12   2       27.68       29.97      3.35 o 
   3  12   2        2.14        0.12      3.15 o 
   4  12   2        0.07       20.23      7.38 o 
   1  13   2       11.42       19.73      3.02 o 
   2  13   2        0.66        6.04      3.52 o 
   3  13   2        3.49        5.78      3.69 o 
   4  13   2       12.67       25.97      6.58 o 
   0  14   2       94.94       88.89      5.76 o 
   1  14   2       98.95       93.15      4.97 o 
   2  14   2       63.29       93.38      8.55 o 
   3  14   2        1.07        5.19      4.27 o 
   1  15   2       17.33       14.20      3.85 o 
   2  15   2       23.13       34.67      4.04 o 
   1   1   3      917.52      906.91      9.32 o 
   2   1   3     3688.38     3926.16     28.20 o 
   3   1   3     1464.63     1532.10     10.60 o 
   4   1   3      373.61      366.24      6.33 o 
   5   1   3      368.73      373.33     10.79 o 
   6   1   3      160.71      160.75      8.94 o 
   0   2   3     6656.70     6467.23     58.32 o 
   1   2   3     2004.45     2145.85     17.72 o 
   2   2   3      370.72      282.68      4.96 o 
   3   2   3      659.55      676.53      5.63 o 
   4   2   3       97.17       95.68      2.28 o 
   5   2   3        6.66        5.33      2.58 o 
   6   2   3       85.76       87.80      5.69 o 
   1   3   3      107.65      134.96      2.95 o 
   2   3   3      480.07      442.14      6.86 o 
   3   3   3      166.28      231.51      3.58 o 
   4   3   3       17.43       18.88      1.82 o 
   5   3   3        2.15        5.29      2.53 o 
   6   3   3       20.10       18.97      5.60 o 
   0   4   3     3540.85     3446.59     29.67 o 
   1   4   3      718.17      677.92      6.92 o 
   2   4   3      834.67      881.03     10.51 o 
   3   4   3      332.62      331.58      4.15 o 
   4   4   3      619.77      605.46      8.26 o 
   5   4   3       13.86       12.36      2.69 o 
   6   4   3      229.51      237.41      8.62 o 
   1   5   3      862.64      941.82     15.01 o 
   2   5   3        7.98       15.56      1.44 o 
   3   5   3       62.56       73.47      2.91 o 
   4   5   3        9.05       12.18      2.36 o 
   5   5   3      153.66      143.31      4.97 o 
   6   5   3       31.35       33.63      4.58 o 
   0   6   3     1559.37     1583.98     55.76 o 
   1   6   3      664.52      741.45     11.21 o 
   2   6   3       19.64       14.51      1.58 o 
   3   6   3       24.32       24.33      2.30 o 
   4   6   3        4.23        5.14      2.14 o 
   5   6   3      377.92      388.94      9.27 o 
   6   6   3       41.34       46.13      5.14 o 
   1   7   3      260.79      267.04      4.87 o 
   2   7   3        2.85        4.80      1.90 o 
   3   7   3      783.48      772.24     12.84 o 
   4   7   3        1.45        3.74      2.29 o 
   5   7   3        6.12        5.61      3.53 o 
   6   7   3        0.48        1.18      4.31 o 
   0   8   3      937.57      902.82     10.63 o 
   1   8   3       64.96       76.42      2.51 o 
   2   8   3      109.10      108.51      3.53 o 
   3   8   3       62.45       65.17      3.31 o 
   4   8   3       40.71       46.16      3.96 o 
   5   8   3      159.25      154.79      7.59 o 
   6   8   3       39.78       40.03      5.17 o 
   1   9   3        1.10       14.04      3.55 o 
   2   9   3      227.89      231.31      5.47 o 
   3   9   3     1252.91     1225.65     45.27 o 
   4   9   3       72.89       74.47      4.88 o 
   5   9   3        0.21       -2.16      4.91 o 
   0  10   3      107.66       96.43      4.24 o 
   1  10   3     1182.69     1173.73     27.02 o 
   2  10   3      242.78      246.58      6.19 o 
   3  10   3       19.66       18.94      2.87 o 
   4  10   3      167.33      173.98      8.99 o 
   5  10   3      156.55      156.03      8.83 o 
   1  11   3      764.72      686.62     19.57 o 
   2  11   3      263.34      255.95      8.26 o 
   3  11   3       70.83       55.14      4.17 o 
   4  11   3        0.03        2.21      3.89 o 
   5  11   3      101.24      112.16      6.77 o 
   0  12   3        0.18        4.61      3.63 o 
   1  12   3        2.23        5.21      2.55 o 
   2  12   3      133.93      127.38      7.33 o 
   3  12   3        5.21        6.98      3.21 o 
   4  12   3      109.99      131.18      9.67 o 
   1  13   3      114.60      114.31      4.34 o 
   2  13   3        0.18       -0.20      3.24 o 
   3  13   3        3.57        4.40      3.97 o 
   4  13   3        0.53        7.87      4.75 o 
   0  14   3        7.12        7.27      4.36 o 
   1  14   3       22.11       26.48      3.55 o 
   2  14   3       22.03       32.34      4.12 o 
   3  14   3       43.80       59.61      4.94 o 
   1  15   3       38.48       57.34      4.53 o 
   2  15   3        0.00        4.07      3.63 o 
   0   0   4     3614.70     3901.00     43.02 o 
   1   0   4     4487.56     4652.42     69.12 o 
   2   0   4      169.21      151.24      3.90 o 
   3   0   4      577.19      519.97      7.04 o 
   4   0   4       60.89       58.24      2.90 o 
   5   0   4      148.28      133.98      7.81 o 
   6   0   4      399.76      399.98     19.42 o 
   1   1   4    12068.09    12093.95     97.13 o 
   2   1   4      298.48      339.33      5.58 o 
   3   1   4      503.12      518.30      4.94 o 
   4   1   4       46.80       41.38      1.85 o 
   5   1   4     1300.10     1256.80     23.20 o 
   6   1   4      224.70      206.06     10.52 o 
   0   2   4     3612.08     3673.55     72.66 o 
   1   2   4    11104.10    11103.30    108.88 o 
   2   2   4        0.52       -0.44      1.45 o 
   3   2   4        7.90        4.75      1.24 o 
   4   2   4       21.29       16.39      1.54 o 
   5   2   4      674.69      701.82     14.75 o 
   6   2   4      102.27       98.23      6.12 o 
   1   3   4      175.77      166.61      3.25 o 
   2   3   4      836.04     1025.25      8.92 o 
   3   3   4      446.33      444.48      5.15 o 
   4   3   4      917.12      945.84      9.25 o 
   5   3   4        4.77        4.03      2.59 o 
   6   3   4       17.13       14.50      3.79 o 
   7   3   4        0.81       -6.20      7.28 o 
   0   4   4     2208.20     2246.05     22.78 o 
   1   4   4      143.40      156.58      3.31 o 
   2   4   4       37.46       51.33      2.09 o 
   3   4   4       53.88       48.10      2.04 o 
   4   4   4       41.65       42.82      2.42 o 
   5   4   4       94.78       98.08      4.14 o 
   6   4   4        7.15        9.25      4.71 o 
   1   5   4      793.27      764.37     10.01 o 
   2   5   4       27.32       41.68      1.80 o 
   3   5   4       68.20       70.50      2.78 o 
   4   5   4       98.93       97.46      3.62 o 
   5   5   4      123.05      134.66      4.56 o 
   6   5   4       59.04       51.85      5.08 o 
   0   6   4     3942.10     4497.52     89.17 o 
   1   6   4      179.97      172.78      3.22 o 
   2   6   4       52.70       54.10      2.07 o 
   3   6   4        5.08        5.02      2.08 o 
   4   6   4        0.00       -0.71      2.15 o 
   5   6   4        6.36        4.64      3.54 o 
   6   6   4      172.85      154.09      8.28 o 
   1   7   4      187.89      169.03      3.06 o 
   2   7   4      180.76      166.88      4.09 o 
   3   7   4     1383.29     1326.80     24.18 o 
   4   7   4        3.66        6.86      2.43 o 
   5   7   4      167.18      160.71      5.99 o 
   6   7   4        2.57       -2.96      4.32 o 
   0   8   4        3.21        8.41      2.48 o 
   1   8   4      187.05      206.82      4.23 o 
   2   8   4      593.79      528.04     15.17 o 
   3   8   4       74.70       80.08      3.51 o 
   4   8   4      299.96      315.14      9.82 o 
   5   8   4        7.97        6.57      3.67 o 
   6   8   4       15.44       24.49      4.77 o 
   1   9   4     1156.25     1074.21     21.60 o 
   2   9   4      157.58      153.24      3.77 o 
   3   9   4      420.27      407.24     12.27 o 
   4   9   4       22.36       16.61      3.75 o 
   5   9   4      146.72      157.16      8.61 o 
   0  10   4        0.76        4.39      2.78 o 
   1  10   4        2.77       10.58      4.41 o 
   2  10   4       16.82       17.88      2.36 o 
   3  10   4       46.33       52.16      3.45 o 
   4  10   4       43.40       48.49      5.13 o 
   5  10   4       10.20       18.78      4.96 o 
   1  11   4       45.43       53.41      3.56 o 
   2  11   4      192.52      189.17      7.42 o 
   3  11   4        0.00        3.42      3.56 o 
   4  11   4        7.34       12.41      4.23 o 
   5  11   4       15.95       23.78      6.36 o 
   0  12   4       13.40       18.26      4.21 o 
   1  12   4        3.33        5.27      2.50 o 
   2  12   4      120.99      115.37      5.42 o 
   3  12   4       17.17       18.94      3.87 o 
   4  12   4       55.24       47.69      8.57 o 
   1  13   4      126.13      114.22      4.49 o 
   2  13   4        1.93        1.90      3.54 o 
   3  13   4       63.36       65.07      8.04 o 
   0  14   4       21.59       23.31      4.77 o 
   1  14   4        9.53       10.64      3.19 o 
   2  14   4       12.91       13.55      3.79 o 
   3  14   4       29.50       36.93      4.64 o 
   1  15   4        0.16       -3.60      3.60 o 
   2  15   4       16.15       17.42      4.82 o 
   1   1   5    15682.84    16161.08     95.48 o 
   2   1   5      937.24     1004.54      8.84 o 
   3   1   5        0.21       -0.05      1.18 o 
   4   1   5      261.79      229.22      3.45 o 
   5   1   5      430.31      410.40     11.84 o 
   6   1   5        2.41       -0.54      6.74 o 
   0   2   5     1497.15     1533.51     39.02 o 
   1   2   5      253.37      258.10      3.53 o 
   2   2   5      400.09      377.46      5.84 o 
   3   2   5      189.41      193.11      3.09 o 
   4   2   5       27.15       31.77      1.70 o 
   5   2   5       10.54        7.16      3.37 o 
   6   2   5      159.41      151.37      7.16 o 
   1   3   5     3108.97     2936.54     30.89 o 
   2   3   5      757.33      749.68      9.48 o 
   3   3   5     2601.66     2662.40     24.60 o 
   4   3   5        3.63        4.98      1.86 o 
   5   3   5       32.32       28.67      3.00 o 
   6   3   5        2.60        2.23      3.15 o 
   1   4   5        5.74        6.25      1.95 o 
   2   4   5        1.58       -0.33      1.65 o 
   3   4   5      130.36      113.48      3.31 o 
   4   4   5       86.76       78.77      2.64 o 
   5   4   5      117.55      107.75      4.27 o 
   6   4   5        1.87        4.59      4.56 o 
   1   5   5        0.86       -0.73      2.13 o 
   2   5   5       87.65      115.88      2.67 o 
   3   5   5      197.82      199.59      3.97 o 
   4   5   5      160.50      165.77      4.41 o 
   5   5   5        9.15        6.43      2.92 o 
   6   5   5        3.52        1.51      4.11 o 
   0   6   5        0.27       31.23     19.01 o 
   1   6   5      442.19      462.42      7.55 o 
   2   6   5       35.16       50.00      2.07 o 
   3   6   5       85.14       86.05      3.37 o 
   4   6   5       12.27        9.74      2.56 o 
   5   6   5       34.77       35.04      3.31 o 
   6   6   5       87.30       91.66      6.49 o 
   1   7   5        2.75        0.53      1.34 o 
   2   7   5      760.46      716.85     17.02 o 
   3   7   5      898.80      831.48     19.94 o 
   4   7   5      191.23      172.70      5.72 o 
   5   7   5        0.67        1.99      3.61 o 
   6   7   5       14.24       15.83      4.36 o 
   0   8   5      121.45      146.29      5.11 o 
   1   8   5      145.11      122.89      3.00 o 
   2   8   5       24.07       23.47      2.40 o 
   3   8   5        4.38        6.29      2.28 o 
   4   8   5       16.31       15.69      3.14 o 
   5   8   5      175.60      182.61      6.79 o 
   6   8   5        5.80       11.43      4.29 o 
   1   9   5      174.95      165.57      3.88 o 
   2   9   5       15.05       10.61      2.06 o 
   3   9   5       53.14       53.34      8.17 o 
   4   9   5       65.24       71.53      4.73 o 
   5   9   5      140.95      146.77      7.15 o 
   0  10   5       65.79       84.25      4.30 o 
   1  10   5       72.52       56.05      3.03 o 
   2  10   5       11.92        9.85      2.03 o 
   3  10   5      116.14      111.31      6.35 o 
   4  10   5       20.78       28.99      4.38 o 
   5  10   5       13.60        3.34      5.58 o 
   1  11   5      368.26      356.32      9.34 o 
   2  11   5        4.77        2.23      2.40 o 
   3  11   5      129.10      123.89      7.10 o 
   4  11   5        3.97        0.60      4.63 o 
   5  11   5      376.28      449.13     15.26 o 
   0  12   5       27.21       13.80      4.21 o 
   1  12   5        1.04        2.50      3.00 o 
   2  12   5        7.37        7.92      3.37 o 
   3  12   5        3.45        3.81      3.66 o 
   4  12   5        1.74       -2.01      4.62 o 
   1  13   5       64.76       47.70      3.57 o 
   2  13   5       54.48       59.35      4.02 o 
   3  13   5       46.07       43.26      4.67 o 
   0  14   5       21.94       23.90      6.28 o 
   1  14   5       22.60       20.29      3.34 o 
   2  14   5        4.21        4.60      3.75 o 
   3  14   5        2.70       -0.95      3.91 o 
   1  15   5       28.95       29.91      4.03 o 
   0   0   6    17733.63    18949.19    258.77 o 
   1   0   6    25383.94    26945.73    318.50 o 
   2   0   6      551.83      437.61      8.50 o 
   3   0   6      443.52      427.16      7.08 o 
   4   0   6        2.64        0.25      1.89 o 
   5   0   6     1948.77     1880.52     49.42 o 
   6   0   6      374.50      358.68     13.78 o 
   1   1   6     1269.12     1313.14     17.08 o 
   2   1   6      227.76      221.57      4.59 o 
   3   1   6        5.77        1.82      1.21 o 
   4   1   6      195.88      186.75      3.34 o 
   5   1   6        1.29       -0.01      2.63 o 
   6   1   6      143.97      132.99      9.05 o 
   0   2   6     1797.74     1776.83     33.11 o 
   1   2   6       77.47       78.81      2.36 o 
   2   2   6       21.65       15.39      1.69 o 
   3   2   6      507.64      525.24      5.34 o 
   4   2   6        0.94       -0.53      1.37 o 
   5   2   6       37.78       35.22      3.56 o 
   6   2   6       40.12       35.29      3.88 o 
   1   3   6     2064.83     2161.69     15.07 o 
   2   3   6        1.84        5.45      1.38 o 
   3   3   6        7.88        9.20      2.28 o 
   4   3   6      137.87      113.55      2.98 o 
   5   3   6       15.37       16.70      3.00 o 
   6   3   6        1.20        1.07      2.97 o 
   0   4   6      896.54      793.12      9.52 o 
   1   4   6      697.40      659.36     10.14 o 
   2   4   6     1310.93     1420.57     14.98 o 
   3   4   6        3.62        4.97      1.56 o 
   4   4   6      129.92      141.64      3.26 o 
   5   4   6       26.92       26.82      3.21 o 
   6   4   6      156.39      159.50      6.76 o 
   1   5   6      339.79      333.62      4.53 o 
   2   5   6       31.28       40.22      1.92 o 
   3   5   6        2.46       -0.32      1.59 o 
   4   5   6       88.22       83.88      3.94 o 
   5   5   6       13.84       20.60      3.09 o 
   6   5   6       55.38       65.00      5.28 o 
   0   6   6      920.90      907.00     25.17 o 
   1   6   6      498.96      501.33      7.07 o 
   2   6   6      385.92      420.87      5.60 o 
   3   6   6       59.03       48.68      2.75 o 
   4   6   6       78.60       73.25      3.65 o 
   5   6   6       26.79       25.01      3.18 o 
   6   6   6       18.36        9.47      4.29 o 
   1   7   6      316.90      297.63      4.67 o 
   2   7   6       56.39       51.54      3.13 o 
   3   7   6      333.13      317.75      8.84 o 
   4   7   6        0.30        1.29      2.82 o 
   5   7   6       74.87       88.90      4.99 o 
   6   7   6       18.29       11.63      4.44 o 
   0   8   6      326.87      286.90      8.08 o 
   1   8   6      161.77      158.78      3.38 o 
   2   8   6       46.66       37.01      2.61 o 
   3   8   6       16.00       11.50      2.34 o 
   4   8   6        3.98        3.54      2.79 o 
   5   8   6       62.93       62.59      4.75 o 
   6   8   6        2.83        5.47      4.54 o 
   1   9   6      134.91      124.08      4.20 o 
   2   9   6        6.78        9.00      2.76 o 
   3   9   6     1377.32     1293.84     29.10 o 
   4   9   6       23.23       16.62      3.92 o 
   5   9   6        6.87       13.57      4.08 o 
   0  10   6      303.68      325.23     15.86 o 
   1  10   6      586.34      533.34     10.92 o 
   2  10   6       12.22       13.17      2.15 o 
   3  10   6       76.23       73.86      4.09 o 
   4  10   6        3.40       -0.79      4.60 o 
   5  10   6      284.14      292.23     13.24 o 
   1  11   6       16.50       24.50      3.32 o 
   2  11   6       50.20       49.78      3.14 o 
   3  11   6       13.11       17.07      3.63 o 
   4  11   6       32.90       29.55      5.45 o 
   0  12   6        8.05        5.62      5.49 o 
   1  12   6      232.25      208.43      5.74 o 
   2  12   6       67.75       69.82      5.02 o 
   3  12   6       34.07       37.23      4.36 o 
   4  12   6        3.54        3.03      4.80 o 
   1  13   6        0.08       -2.43      2.69 o 
   2  13   6       20.44       24.76      3.75 o 
   3  13   6        7.22       19.15     12.68 o 
   0  14   6       65.78       66.71     10.86 o 
   1  14   6       25.36       27.62      3.40 o 
   2  14   6       10.48       15.14      4.53 o 
   3  14   6        6.78        3.26      3.98 o 
   1  15   6        3.70        0.91      3.88 o 
   1   1   7       46.64       59.14      2.11 o 
   2   1   7       17.22       11.95      1.53 o 
   3   1   7      675.66      711.10      6.95 o 
   4   1   7       35.11       34.49      1.91 o 
   5   1   7       73.01       70.86      4.01 o 
   6   1   7       16.36       10.97      5.08 o 
   0   2   7      417.43      390.52      6.72 o 
   1   2   7     1348.31     1354.49     12.20 o 
   2   2   7     1797.21     1977.45     16.44 o 
   3   2   7        1.20       -0.39      1.27 o 
   4   2   7      363.64      386.99      5.32 o 
   5   2   7      379.71      357.47     11.64 o 
   6   2   7        4.03        8.05      3.32 o 
   1   3   7     7599.74     7830.20     48.72 o 
   2   3   7      239.58      264.28      3.32 o 
   3   3   7      212.28      208.43      4.25 o 
   4   3   7       22.02       26.79      1.98 o 
   5   3   7      202.31      195.96      6.31 o 
   6   3   7      169.15      169.03      6.42 o 
   0   4   7      976.55      972.47     11.37 o 
   1   4   7      283.26      353.79      4.88 o 
   2   4   7       23.19       22.05      1.79 o 
   3   4   7        4.12        2.02      1.60 o 
   4   4   7       57.04       50.45      2.50 o 
   5   4   7      251.31      225.78      7.73 o 
   6   4   7        4.72       -0.45      3.64 o 
   1   5   7      653.78      651.22     10.25 o 
   2   5   7      218.26      199.90      3.79 o 
   3   5   7       36.55       28.57      2.14 o 
   4   5   7      290.00      270.65      6.14 o 
   5   5   7      411.10      409.88      8.46 o 
   6   5   7       11.85       19.07      3.86 o 
   0   6   7      379.45      542.16     14.15 o 
   1   6   7     1351.43     1352.01     21.25 o 
   2   6   7      159.44      150.93      3.72 o 
   3   6   7      204.10      211.57      4.62 o 
   4   6   7       52.39       63.39      3.62 o 
   5   6   7       11.58        8.52      2.93 o 
   6   6   7        6.60        4.06      4.14 o 
   1   7   7        0.47       -1.83      1.83 o 
   2   7   7     1088.31     1073.19     19.59 o 
   3   7   7      473.17      433.08     10.50 o 
   4   7   7      309.20      302.26      9.41 o 
   5   7   7       43.73       39.93      4.21 o 
   6   7   7       22.44       28.47      4.82 o 
   0   8   7       72.30       71.61      3.85 o 
   1   8   7      137.25      141.20      3.76 o 
   2   8   7      255.23      225.27      6.39 o 
   3   8   7      156.25      129.01      3.96 o 
   4   8   7       57.78       48.17      3.74 o 
   5   8   7       15.96       12.62      3.83 o 
   6   8   7        0.47       -2.85      4.45 o 
   1   9   7      200.60      197.49      4.71 o 
   2   9   7      454.78      419.63     10.07 o 
   3   9   7      443.42      459.10     12.14 o 
   4   9   7      164.49      180.92      7.81 o 
   5   9   7        0.00       -2.19      3.74 o 
   0  10   7       50.16       34.00      4.40 o 
   1  10   7       23.54       21.57      3.24 o 
   2  10   7       44.28       47.94      2.85 o 
   3  10   7       10.09        8.61      2.94 o 
   4  10   7       54.00       45.79      5.29 o 
   5  10   7      196.35      210.02      8.75 o 
   1  11   7      197.49      189.77      6.37 o 
   2  11   7        7.70        7.68      2.47 o 
   3  11   7       10.45        8.47      3.06 o 
   4  11   7        9.69        9.25      4.25 o 
   0  12   7      458.06      444.99     41.42 o 
   1  12   7       37.38       34.24      3.54 o 
   2  12   7       68.56       71.22      3.59 o 
   3  12   7        4.64        2.41      3.79 o 
   4  12   7       13.45       12.11      5.27 o 
   1  13   7       50.15       55.09      3.77 o 
   2  13   7      115.56      114.25      7.63 o 
   3  13   7      504.37      583.42     21.26 o 
   0  14   7       24.85       41.16      5.07 o 
   1  14   7        4.20        3.73      3.21 o 
   2  14   7        0.26       -1.73      4.44 o 
   1  15   7        0.05       -4.08      4.08 o 
   0   0   8     2364.67     2408.64     60.01 o 
   1   0   8       62.70       58.12      5.15 o 
   2   0   8     1122.26     1144.44     19.15 o 
   3   0   8        2.13       -0.56      1.61 o 
   4   0   8     1199.26     1130.05     17.56 o 
   5   0   8       73.78       63.21      5.40 o 
   6   0   8      208.03      210.89     12.00 o 
   1   1   8     2471.63     2440.03     16.49 o 
   2   1   8       23.40       16.55      1.58 o 
   3   1   8      611.43      641.00     11.37 o 
   4   1   8      705.15      649.52      7.71 o 
   5   1   8      138.72      131.67      6.20 o 
   6   1   8       11.18        8.09      4.31 o 
   0   2   8       68.88       58.53      2.64 o 
   1   2   8      475.26      531.32      8.03 o 
   2   2   8      369.24      461.35      4.43 o 
   3   2   8       44.07       48.99      1.99 o 
   4   2   8      193.62      179.07      3.64 o 
   5   2   8        4.90        3.25      3.06 o 
   6   2   8        2.44        0.13      4.08 o 
   1   3   8      773.06      815.30     10.73 o 
   2   3   8     1366.50     1359.90     23.05 o 
   3   3   8        0.03       -0.86      1.29 o 
   4   3   8      190.00      188.21      3.69 o 
   5   3   8      232.98      220.63      7.61 o 
   6   3   8       86.53       79.20      4.77 o 
   0   4   8     1661.30     1675.38     21.09 o 
   1   4   8      708.72      815.15      8.90 o 
   2   4   8      124.51      127.00      2.74 o 
   3   4   8       13.29       15.26      1.80 o 
   4   4   8      112.61      135.71      3.39 o 
   5   4   8      109.99       88.40      3.85 o 
   6   4   8        7.79        2.94      4.30 o 
   1   5   8      748.79      813.45     12.05 o 
   2   5   8     1481.72     1402.27     17.52 o 
   3   5   8       35.30       27.91      2.17 o 
   4   5   8      112.78       99.61      4.35 o 
   5   5   8      178.55      196.48      5.37 o 
   6   5   8        5.74        9.30      4.66 o 
   0   6   8       19.71        7.19      1.91 o 
   1   6   8      253.30      236.22      4.50 o 
   2   6   8       58.20       59.10      2.94 o 
   3   6   8       19.88       19.37      2.20 o 
   4   6   8       65.38       55.90      3.91 o 
   5   6   8        1.52        2.50      2.81 o 
   6   6   8        0.10        0.54      3.51 o 
   1   7   8      782.39      817.86      7.22 o 
   2   7   8        5.09        2.85      2.13 o 
   3   7   8      290.69      290.79      7.58 o 
   4   7   8      208.92      198.15      9.06 o 
   5   7   8      102.31       96.88      5.13 o 
   6   7   8        0.21        2.07      4.44 o 
   0   8   8      902.24      764.79     32.02 o 
   1   8   8      396.04      363.24      5.31 o 
   2   8   8     1714.35     1764.70     48.12 o 
   3   8   8       29.14       35.45      2.80 o 
   4   8   8      205.07      193.36      6.24 o 
   5   8   8      147.84      147.74      7.10 o 
   1   9   8       76.64       72.61      2.90 o 
   2   9   8      176.27      168.19      6.19 o 
   3   9   8      231.24      212.17      7.01 o 
   4   9   8       45.34       39.76      4.31 o 
   5   9   8       37.50       36.63      4.21 o 
   0  10   8       79.33       51.55      4.86 o 
   1  10   8      180.88      176.26      5.75 o 
   2  10   8        0.00        0.46      2.31 o 
   3  10   8        8.61        8.82      2.99 o 
   4  10   8        0.28       -1.72      4.30 o 
   5  10   8       41.59       45.03      4.97 o 
   1  11   8       37.99       29.54      3.20 o 
   2  11   8       20.05       19.21      2.72 o 
   3  11   8       15.78       10.08      3.16 o 
   4  11   8       21.28       27.24      4.57 o 
   0  12   8      684.39      614.73     26.43 o 
   1  12   8        0.03       -0.11      3.59 o 
   2  12   8       32.75       23.19      2.96 o 
   3  12   8        2.72        3.40      3.87 o 
   4  12   8       36.20       46.99      4.59 o 
   1  13   8       19.76       17.82      3.30 o 
   2  13   8       29.03       30.34      3.45 o 
   3  13   8       52.16       52.11      6.21 o 
   0  14   8       23.92       19.32      4.50 o 
   1  14   8        8.03        6.50      3.22 o 
   2  14   8        1.77       -0.87      3.96 o 
   1  15   8       55.98       77.67      5.77 o 
   1   1   9     1048.93     1128.70     10.01 o 
   2   1   9     3911.13     4251.06     39.13 o 
   3   1   9     1256.80     1211.83     13.34 o 
   4   1   9      343.68      330.86      7.43 o 
   5   1   9       21.34       23.72      3.69 o 
   6   1   9       27.89       27.48      4.68 o 
   0   2   9     1400.43     1325.20     20.36 o 
   1   2   9      306.98      317.73      6.12 o 
   2   2   9     2122.73     2180.18     21.10 o 
   3   2   9        1.84       -0.47      1.30 o 
   4   2   9     1111.51     1119.64     23.38 o 
   5   2   9      464.90      443.21     13.83 o 
   6   2   9       87.33       82.24      5.19 o 
   1   3   9       57.63       77.90      2.51 o 
   2   3   9      488.79      515.29      7.08 o 
   3   3   9      124.01      126.68      2.93 o 
   4   3   9      393.09      378.38      8.37 o 
   5   3   9        0.72       -0.41      2.69 o 
   6   3   9       55.07       56.02      4.48 o 
   0   4   9        0.08        1.89      2.25 o 
   1   4   9       78.12       88.99      2.05 o 
   2   4   9      787.68      793.62      7.69 o 
   3   4   9        0.30        1.22      1.59 o 
   4   4   9        4.46        3.71      2.01 o 
   5   4   9        7.02        6.32      2.74 o 
   6   4   9       44.21       44.23      5.31 o 
   1   5   9      991.80     1099.27     16.53 o 
   2   5   9       32.28       17.84      2.26 o 
   3   5   9       44.77       50.47      2.46 o 
   4   5   9       29.68       21.02      3.09 o 
   5   5   9       72.50       67.53      3.80 o 
   6   5   9        5.64        4.02      4.66 o 
   0   6   9      260.90      279.62      6.64 o 
   1   6   9       24.03       23.49      1.47 o 
   2   6   9      730.57      729.06     19.25 o 
   3   6   9      121.23       98.32      3.28 o 
   4   6   9      506.61      481.04     16.03 o 
   5   6   9       34.84       29.63      3.25 o 
   6   6   9       10.38        6.90      4.14 o 
   1   7   9        1.60       -1.30      1.75 o 
   2   7   9        9.71        5.30      2.76 o 
   3   7   9      427.96      375.27      8.52 o 
   4   7   9        0.10        0.67      3.15 o 
   5   7   9        9.32        8.98      3.72 o 
   6   7   9        0.69        3.75      5.31 o 
   0   8   9        3.10        2.36      2.58 o 
   1   8   9      212.74      180.89      3.79 o 
   2   8   9       36.58       34.18      2.84 o 
   3   8   9       89.62       87.24      3.66 o 
   4   8   9       78.13       62.35      4.48 o 
   5   8   9       32.32       28.17      4.23 o 
   1   9   9      297.89      274.50      8.08 o 
   2   9   9      294.48      287.45      9.57 o 
   3   9   9        8.80        9.23      3.03 o 
   4   9   9       15.30        9.58      3.35 o 
   5   9   9        7.87        8.11      3.70 o 
   0  10   9     2719.91     2745.16     55.33 o 
   1  10   9        2.38        2.36      2.27 o 
   2  10   9       39.62       35.99      2.66 o 
   3  10   9        1.99        1.29      2.63 o 
   4  10   9       23.27       31.43      5.16 o 
   5  10   9       46.44       66.78      5.87 o 
   1  11   9        1.70        0.33      2.62 o 
   2  11   9       64.46       57.00      3.32 o 
   3  11   9       84.52       88.25      4.45 o 
   4  11   9       24.01       23.08      4.31 o 
   0  12   9      226.66      206.97     16.85 o 
   1  12   9      124.41      133.24      8.09 o 
   2  12   9       13.93       10.40      2.95 o 
   3  12   9       37.74       48.41      4.59 o 
   4  12   9       13.26       11.46      4.17 o 
   1  13   9       11.34       12.72      3.46 o 
   2  13   9        1.05        2.96      3.02 o 
   3  13   9        9.48       12.52      4.35 o 
   0  14   9        5.47        8.64      3.85 o 
   1  14   9        8.60        9.50      3.21 o 
   2  14   9       22.11       21.65      4.47 o 
   0   0  10      982.86      976.33     36.68 o 
   1   0  10      282.39      364.10     15.10 o 
   2   0  10     1854.80     1939.89     33.71 o 
   3   0  10      114.81       95.13      4.37 o 
   4   0  10     1232.56     1234.81     50.36 o 
   5   0  10        2.28        4.73      4.51 o 
   6   0  10        3.13        2.34      6.18 o 
   1   1  10        0.14       -0.36      1.12 o 
   2   1  10      628.10      585.86      8.47 o 
   3   1  10      169.60      154.61      3.76 o 
   4   1  10      190.36      181.80      6.35 o 
   5   1  10        2.46       -1.49      3.73 o 
   6   1  10       59.84       66.54      5.73 o 
   0   2  10     2028.10     2036.34     32.07 o 
   1   2  10     3385.90     3492.50     47.97 o 
   2   2  10      163.11      172.39      3.05 o 
   3   2  10       34.32       22.09      1.94 o 
   4   2  10      444.00      434.22     11.81 o 
   5   2  10      136.08      132.78      5.05 o 
   6   2  10       29.80       33.81      4.26 o 
   1   3  10      752.76      819.76     12.21 o 
   2   3  10      526.76      565.76      6.30 o 
   3   3  10      293.94      323.97      6.72 o 
   4   3  10      475.45      439.65     10.08 o 
   5   3  10       86.61       88.60      4.10 o 
   6   3  10       62.95       58.27      4.17 o 
   0   4  10     1963.74     2072.83     30.65 o 
   1   4  10      127.67      152.90      2.61 o 
   2   4  10      463.50      459.69      5.79 o 
   3   4  10       10.22        7.83      1.58 o 
   4   4  10       20.60       16.90      3.14 o 
   5   4  10       19.57       18.06      3.10 o 
   6   4  10       26.66       30.77      3.73 o 
   1   5  10      193.82      158.00      2.85 o 
   2   5  10      468.27      488.94      8.90 o 
   3   5  10       37.60       43.78      2.52 o 
   4   5  10       41.54       50.93      3.90 o 
   5   5  10       91.92       91.00      4.27 o 
   6   5  10      170.34      203.69     11.25 o 
   0   6  10      137.58      140.03      3.83 o 
   1   6  10        6.68        6.03      1.20 o 
   2   6  10       16.07       18.83      1.76 o 
   3   6  10       82.69       86.78      3.35 o 
   4   6  10       90.90       90.43      4.57 o 
   5   6  10        1.18       -1.42      2.91 o 
   6   6  10        8.63        3.51      4.33 o 
   1   7  10       23.46       20.67      1.84 o 
   2   7  10     1066.68     1017.86     20.03 o 
   3   7  10      111.96      122.38      4.35 o 
   4   7  10        0.46        2.18      2.76 o 
   5   7  10        0.01       -0.11      3.50 o 
   6   7  10        0.21        1.19      4.20 o 
   0   8  10      331.14      321.73      8.58 o 
   1   8  10       51.89       46.22      2.41 o 
   2   8  10       70.01       62.52      2.32 o 
   3   8  10        0.11        0.82      2.43 o 
   4   8  10      190.49      192.02      6.44 o 
   5   8  10       70.56       80.84      5.94 o 
   1   9  10       26.63       22.60      2.61 o 
   2   9  10       32.66       27.65      2.53 o 
   3   9  10      201.74      180.58      9.92 o 
   4   9  10       21.59       17.70      3.45 o 
   5   9  10       10.73       16.99      4.01 o 
   0  10  10      153.98      118.68      9.06 o 
   1  10  10       54.58       61.02      3.17 o 
   2  10  10       70.46       66.23      3.13 o 
   3  10  10        0.59        3.95      2.65 o 
   4  10  10       23.60       25.64      4.46 o 
   5  10  10       55.44       59.28      4.95 o 
   1  11  10       16.98       12.39      2.91 o 
   2  11  10        0.51       -0.56      2.64 o 
   3  11  10       69.65       71.29      4.44 o 
   4  11  10       71.13       66.71      5.21 o 
   0  12  10      335.11      294.41     11.61 o 
   1  12  10      225.29      207.62      8.91 o 
   2  12  10        6.36        1.06      4.29 o 
   3  12  10        2.34        2.53      4.12 o 
   4  12  10       26.61       34.62      6.00 o 
   1  13  10       12.75       13.40      3.42 o 
   2  13  10        4.77        1.58      3.10 o 
   3  13  10        6.37        2.43      4.17 o 
   0  14  10        6.27        9.00      5.08 o 
   1  14  10        9.04       11.46      3.62 o 
   2  14  10        4.96        1.66      4.27 o 
   1   1  11      674.90      744.46      8.82 o 
   2   1  11      545.98      566.11      8.67 o 
   3   1  11      132.79      127.30      3.16 o 
   4   1  11      142.56      129.89      3.88 o 
   5   1  11      136.41      130.11      5.68 o 
   6   1  11        0.13        1.81      4.42 o 
   0   2  11      263.08      282.22      6.10 o 
   1   2  11      269.32      269.89      6.81 o 
   2   2  11       34.65       37.53      1.77 o 
   3   2  11      167.54      165.77      3.49 o 
   4   2  11       64.28       65.66      3.53 o 
   5   2  11       48.68       42.15      3.79 o 
   6   2  11       11.09       10.37      4.04 o 
   1   3  11       52.41       42.16      1.78 o 
   2   3  11       37.43       31.94      1.72 o 
   3   3  11      234.30      221.79      4.84 o 
   4   3  11       50.75       55.93      3.56 o 
   5   3  11      167.00      158.50      5.80 o 
   6   3  11       22.90       19.00      4.21 o 
   0   4  11      124.90       97.66      3.36 o 
   1   4  11      113.53      146.47      2.96 o 
   2   4  11     1477.07     1461.87     13.36 o 
   3   4  11       73.51       77.79      2.43 o 
   4   4  11      659.26      604.34     10.90 o 
   5   4  11        0.25        0.30      2.90 o 
   6   4  11       18.05       27.41      3.91 o 
   1   5  11      441.49      492.49      6.88 o 
   2   5  11       30.61       23.78      1.74 o 
   3   5  11      196.50      194.24      3.99 o 
   4   5  11       38.28       42.46      3.89 o 
   5   5  11       26.39       25.91      3.07 o 
   6   5  11        8.48        6.51      4.73 o 
   0   6  11     1332.76     1322.08     15.40 o 
   1   6  11       22.71       14.96      1.56 o 
   2   6  11        2.60        1.43      1.54 o 
   3   6  11       88.17       80.55      3.26 o 
   4   6  11        5.00        4.95      3.00 o 
   5   6  11       29.56       35.77      3.38 o 
   6   6  11      171.35      178.11      8.06 o 
   1   7  11      246.73      214.32      4.02 o 
   2   7  11       92.96       80.19      2.95 o 
   3   7  11     1335.61     1322.16     19.53 o 
   4   7  11       12.14       13.18      3.04 o 
   5   7  11       41.16       41.35      3.84 o 
   0   8  11        4.40        5.38      2.39 o 
   1   8  11       24.91       35.69      2.22 o 
   2   8  11      171.48      175.60      4.81 o 
   3   8  11        9.21       12.14      2.70 o 
   4   8  11      128.59      134.96      5.40 o 
   5   8  11        0.27       -2.10      3.66 o 
   1   9  11      174.16      174.91      5.32 o 
   2   9  11       66.66       58.77      3.02 o 
   3   9  11       43.19       46.32      3.95 o 
   4   9  11       44.83       44.77      4.01 o 
   5   9  11       22.01       27.70      4.44 o 
   0  10  11       81.48       60.76      8.22 o 
   1  10  11        7.53        9.77      2.21 o 
   2  10  11        9.84       10.61      2.81 o 
   3  10  11       15.77       18.87      3.10 o 
   4  10  11        1.00        0.11      3.85 o 
   1  11  11       66.54       67.55      3.50 o 
   2  11  11        1.75        5.43      2.86 o 
   3  11  11      149.88      157.19      6.37 o 
   4  11  11        3.19        1.11      3.94 o 
   0  12  11       68.13       78.46      6.92 o 
   1  12  11        0.20       -0.47      3.20 o 
   2  12  11      124.83      143.52      5.63 o 
   3  12  11       35.69       35.30      4.86 o 
   1  13  11       12.12       16.34      3.59 o 
   2  13  11       43.12       58.01      4.05 o 
   3  13  11        2.77        3.77      4.29 o 
   0  14  11        9.42       12.68     10.25 o 
   1  14  11        3.21       -0.19      3.49 o 
   2  14  11       17.97       16.99      6.84 o 
   0   0  12      147.32      152.11      9.98 o 
   1   0  12      374.07      422.81     10.97 o 
   2   0  12     3978.87     4244.26     81.46 o 
   3   0  12       36.68       20.79      2.84 o 
   4   0  12     2795.96     2748.02     40.05 o 
   5   0  12       76.62       62.57      7.68 o 
   6   0  12       45.73       50.90      7.79 o 
   1   1  12      307.08      318.28      4.15 o 
   2   1  12      116.56      110.84      2.67 o 
   3   1  12      476.30      485.52     10.79 o 
   4   1  12        0.41        2.84      2.27 o 
   5   1  12      131.79      133.96      6.19 o 
   6   1  12       46.52       51.54      5.54 o 
   0   2  12      870.01      989.94     21.93 o 
   1   2  12      339.55      396.81      6.09 o 
   2   2  12     1756.55     1764.55     24.11 o 
   3   2  12       33.39       25.70      2.22 o 
   4   2  12       63.20       55.01      3.30 o 
   5   2  12        1.13        4.67      3.59 o 
   6   2  12       24.17       19.97      4.26 o 
   1   3  12        4.35       10.52      1.39 o 
   2   3  12      241.63      261.05      5.40 o 
   3   3  12      427.02      404.67     11.29 o 
   4   3  12      196.94      192.65      6.16 o 
   5   3  12        0.01       -2.95      2.95 o 
   6   3  12      231.77      240.30     12.33 o 
   0   4  12      487.81      415.53      7.52 o 
   1   4  12      452.65      487.36      7.83 o 
   2   4  12      198.18      237.90      8.09 o 
   3   4  12        0.01        1.25      1.71 o 
   4   4  12       13.43       14.19      3.41 o 
   5   4  12       83.09       83.85      4.19 o 
   6   4  12        3.86       -0.84      3.45 o 
   1   5  12       17.19       13.65      1.34 o 
   2   5  12       18.32       21.42      1.73 o 
   3   5  12       26.57       20.38      2.51 o 
   4   5  12       14.87       15.87      3.41 o 
   5   5  12        0.24       -2.60      2.60 o 
   6   5  12       29.59       22.66      5.41 o 
   0   6  12     1857.62     1975.73     71.71 o 
   1   6  12      617.82      596.01      9.58 o 
   2   6  12      145.61      134.83      3.06 o 
   3   6  12       17.17        9.88      2.88 o 
   4   6  12      238.00      240.93      8.12 o 
   5   6  12      113.64      103.38      4.19 o 
   6   6  12      287.53      330.59     17.21 o 
   1   7  12       17.12       17.84      2.04 o 
   2   7  12      648.86      618.08     12.03 o 
   3   7  12       10.74        2.31      2.93 o 
   4   7  12       50.30       54.60      3.68 o 
   5   7  12        0.20       -0.40      3.16 o 
   0   8  12        5.38        5.04      2.51 o 
   1   8  12      124.32      125.65      3.19 o 
   2   8  12      275.10      271.62      8.00 o 
   3   8  12        0.30       -0.06      2.40 o 
   4   8  12      287.85      286.09      6.35 o 
   5   8  12       49.44       59.44      4.81 o 
   1   9  12       48.75       38.56      2.80 o 
   2   9  12      381.40      346.19      9.38 o 
   3   9  12      440.87      419.57     14.12 o 
   4   9  12      233.18      232.72      8.60 o 
   5   9  12        3.32        0.88      4.39 o 
   0  10  12     1502.10     1553.28     73.17 o 
   1  10  12       20.08       17.34      2.70 o 
   2  10  12        8.15       11.12      3.00 o 
   3  10  12       13.61       18.77      3.19 o 
   4  10  12       59.11       62.55      5.10 o 
   1  11  12        3.42        0.75      4.00 o 
   2  11  12       17.80       18.81      3.09 o 
   3  11  12      121.06      119.54      6.00 o 
   4  11  12       20.72       25.62      4.59 o 
   0  12  12      197.38      152.75     11.94 o 
   1  12  12       33.25       34.31      3.61 o 
   2  12  12       57.33       56.12      4.00 o 
   3  12  12        0.02       -2.28      4.75 o 
   1  13  12       90.50       89.18      5.44 o 
   2  13  12        0.18       -0.22      3.76 o 
   3  13  12       56.88       69.36      6.54 o 
   0  14  12      222.82      239.98     19.31 o 
   1  14  12        0.01       -3.15      3.53 o 
   1   1  13      777.84      717.64     10.01 o 
   2   1  13      974.75      974.79     13.90 o 
   3   1  13       29.72       33.91      2.30 o 
   4   1  13       56.81       62.08      3.25 o 
   5   1  13      104.56      110.08     12.31 o 
   6   1  13       60.44       74.57      6.46 o 
   0   2  13      200.46      247.72      5.21 o 
   1   2  13      278.64      301.55      4.89 o 
   2   2  13      900.63      907.47     13.58 o 
   3   2  13      191.64      183.88      6.52 o 
   4   2  13      553.97      541.95     10.71 o 
   5   2  13       13.70       14.55      4.10 o 
   6   2  13        8.43        6.42      4.02 o 
   1   3  13       65.97       82.84      2.28 o 
   2   3  13      759.19      709.05      9.83 o 
   3   3  13     1503.34     1543.62     32.40 o 
   4   3  13      271.71      245.78     12.39 o 
   5   3  13       35.33       46.07      3.99 o 
   6   3  13       20.78       15.23      4.22 o 
   0   4  13     2311.73     2215.38     51.10 o 
   1   4  13      267.19      272.78      5.12 o 
   2   4  13      426.55      427.31      8.58 o 
   3   4  13       74.32       69.69      2.70 o 
   4   4  13        0.68        0.82      3.19 o 
   5   4  13       53.02       34.83      3.62 o 
   6   4  13      129.97      138.18      6.61 o 
   1   5  13      155.77      145.63      3.85 o 
   2   5  13      101.04       99.21      2.67 o 
   3   5  13      158.93      146.76      3.88 o 
   4   5  13        3.86        4.18      3.27 o 
   5   5  13       20.21       16.45      3.32 o 
   6   5  13        3.69        6.92      4.57 o 
   0   6  13      538.28      485.19     12.26 o 
   1   6  13      186.25      211.21      5.99 o 
   2   6  13      495.03      473.21     11.24 o 
   3   6  13      242.57      255.12      6.88 o 
   4   6  13      390.67      396.12     11.05 o 
   5   6  13       35.57       27.67      3.26 o 
   6   6  13       31.38       32.10     12.68 o 
   1   7  13      517.22      489.25     10.92 o 
   2   7  13      374.26      370.05      8.48 o 
   3   7  13        0.57       -0.30      2.49 o 
   4   7  13      392.03      402.46      7.79 o 
   5   7  13        3.98        0.50      3.37 o 
   0   8  13        1.56        1.69      2.39 o 
   1   8  13       57.08       49.75      2.35 o 
   2   8  13       10.27        7.10      2.52 o 
   3   8  13        5.26        1.38      2.70 o 
   4   8  13       64.03       70.90      4.05 o 
   5   8  13        0.80        3.77      4.54 o 
   1   9  13      755.47      775.83     12.95 o 
   2   9  13       41.41       44.05      3.23 o 
   3   9  13        0.18       -2.75      2.75 o 
   4   9  13        5.88        6.58      3.30 o 
   5   9  13       65.95       73.11      6.73 o 
   0  10  13      271.52      210.60     16.71 o 
   1  10  13        7.13        1.59      2.22 o 
   2  10  13       33.94       38.82      3.92 o 
   3  10  13        0.03       -2.98      2.98 o 
   4  10  13        1.38        1.18      3.95 o 
   1  11  13      229.08      213.17     11.57 o 
   2  11  13        1.37       -2.83      2.83 o 
   3  11  13       48.05       51.02      4.13 o 
   4  11  13       14.23       21.57      4.57 o 
   0  12  13      463.40      426.33     35.52 o 
   1  12  13       91.53       94.12      5.22 o 
   2  12  13        4.77        0.93      3.00 o 
   3  12  13       16.59       14.91      4.79 o 
   1  13  13        0.54       -2.15      3.07 o 
   2  13  13       77.34       89.39      5.20 o 
   0  14  13        2.12       -3.78     11.06 o 
   1  14  13       26.93       34.35      3.62 o 
   0   0  14       27.62       91.54      4.57 o 
   1   0  14      100.98      114.19      3.91 o 
   2   0  14      418.49      392.31     12.00 o 
   3   0  14       35.96       44.28      3.88 o 
   4   0  14       40.86       41.87      4.05 o 
   5   0  14        0.00       -4.92      6.01 o 
   6   0  14      132.74      150.57     14.29 o 
   1   1  14      596.48      575.20     10.23 o 
   2   1  14      136.82      126.17      3.60 o 
   3   1  14       29.24       21.15      2.18 o 
   4   1  14      173.05      151.25      4.88 o 
   5   1  14      241.45      245.20      7.60 o 
   6   1  14        1.03       -0.93      5.29 o 
   0   2  14      697.93      641.95     11.38 o 
   1   2  14       24.22       25.71      1.59 o 
   2   2  14      145.58      132.23      3.39 o 
   3   2  14       59.90       43.84      2.79 o 
   4   2  14       14.09       12.21      2.63 o 
   5   2  14        0.78        3.23      3.44 o 
   6   2  14       64.37       82.23      5.82 o 
   1   3  14       79.74       93.85      2.59 o 
   2   3  14      480.51      445.60     11.57 o 
   3   3  14      334.05      301.22      8.74 o 
   4   3  14       69.09       63.19      4.00 o 
   5   3  14        0.77        4.92      3.54 o 
   6   3  14       94.61       96.80      6.18 o 
   0   4  14      118.93      135.26      4.17 o 
   1   4  14      271.59      275.60      4.00 o 
   2   4  14       56.01       60.11      2.50 o 
   3   4  14       10.54       12.21      1.88 o 
   4   4  14       70.81       66.62      5.93 o 
   5   4  14       65.22       56.73      4.31 o 
   6   4  14       16.67        9.17      4.21 o 
   1   5  14      476.41      461.97      8.44 o 
   2   5  14       75.80       86.34      2.65 o 
   3   5  14      597.98      601.21     24.32 o 
   4   5  14       58.45       60.65      4.19 o 
   5   5  14       62.24       66.36      4.52 o 
   6   5  14       24.85       27.48      5.41 o 
   0   6  14       14.09       20.55      2.57 o 
   1   6  14       20.34       12.08      1.86 o 
   2   6  14       39.19       36.03      2.15 o 
   3   6  14       23.78       18.16      3.01 o 
   4   6  14        9.05        4.21      3.66 o 
   5   6  14        0.00        0.44      3.21 o 
   1   7  14       27.91       23.03      2.07 o 
   2   7  14        4.82        7.54      2.00 o 
   3   7  14       25.41       22.55      2.96 o 
   4   7  14      187.11      201.57      5.60 o 
   5   7  14       23.75       28.15      4.24 o 
   0   8  14       33.89       23.24      2.68 o 
   1   8  14       67.04       74.24      2.69 o 
   2   8  14      122.28      122.43      4.24 o 
   3   8  14       20.71       22.68      3.19 o 
   4   8  14       16.61       16.30      3.42 o 
   5   8  14       14.63       14.04      5.08 o 
   1   9  14      166.58      147.48      4.38 o 
   2   9  14        0.03       -1.42      2.94 o 
   3   9  14        1.31        2.06      2.87 o 
   4   9  14        7.06       13.57      3.13 o 
   5   9  14       27.19       26.66      5.20 o 
   0  10  14       22.40       20.37      5.08 o 
   1  10  14        0.26       -2.00      2.66 o 
   2  10  14        0.14        1.35      2.75 o 
   3  10  14        0.80       -3.09      3.09 o 
   4  10  14       23.39       32.68      4.77 o 
   1  11  14       51.02       54.69      3.34 o 
   2  11  14       13.81       17.87      3.27 o 
   3  11  14       18.71       21.33      4.32 o 
   4  11  14       42.13       65.29      5.36 o 
   0  12  14      274.54      249.11     23.75 o 
   1  12  14        3.30        4.41      3.01 o 
   2  12  14        9.17       15.95      3.31 o 
   3  12  14        9.22       17.36      4.83 o 
   1  13  14        5.39        1.36      2.90 o 
   2  13  14       52.56       52.07      4.07 o 
   0  14  14      224.98      284.20     12.02 o 
   1  14  14       58.26       65.14      4.55 o 
   1   1  15      103.01      113.51      2.82 o 
   2   1  15       49.61       37.47      2.24 o 
   3   1  15     1320.21     1274.98     48.25 o 
   4   1  15       77.97       66.09      3.46 o 
   5   1  15        4.72        3.23      3.63 o 
   6   1  15       69.11       78.74      6.55 o 
   0   2  15      262.39      302.82      7.75 o 
   1   2  15       21.92       23.29      1.54 o 
   2   2  15       71.75       72.72      2.68 o 
   3   2  15       31.07       19.00      2.52 o 
   4   2  15      168.94      159.73      5.54 o 
   5   2  15      113.53      116.58      7.67 o 
   6   2  15       51.97       47.96      4.94 o 
   1   3  15       38.88       42.73      2.05 o 
   2   3  15      426.85      403.01      6.24 o 
   3   3  15      779.90      713.20     18.85 o 
   4   3  15       42.84       41.53      3.40 o 
   5   3  15       10.72       10.24      3.61 o 
   6   3  15       10.92       13.87      4.28 o 
   0   4  15     1283.54     1370.98     25.38 o 
   1   4  15      100.40       87.91      2.60 o 
   2   4  15      107.92      105.66      3.04 o 
   3   4  15       29.46       35.56      2.51 o 
   4   4  15       35.64       42.42      4.25 o 
   5   4  15        3.05        2.61      3.71 o 
   6   4  15       72.25       69.59      5.11 o 
   1   5  15      891.41      878.76     16.02 o 
   2   5  15       14.75       10.11      1.74 o 
   3   5  15      401.43      408.21      9.58 o 
   4   5  15       96.67      126.95      9.88 o 
   5   5  15      105.51      110.75      6.17 o 
   0   6  15       71.87       74.57      3.46 o 
   1   6  15      352.37      327.96      8.67 o 
   2   6  15        1.22        1.06      1.81 o 
   3   6  15      107.12      103.03      6.29 o 
   4   6  15        0.01        2.60      2.96 o 
   5   6  15       17.13       18.36      4.43 o 
   1   7  15        1.75       -0.53      2.21 o 
   2   7  15       23.62       26.92      2.27 o 
   3   7  15        0.09       -2.57      2.67 o 
   4   7  15       16.99       15.81      3.25 o 
   5   7  15       21.98       25.10      4.92 o 
   0   8  15      136.91      107.15      5.41 o 
   1   8  15        2.51       -0.08      2.01 o 
   2   8  15      175.65      191.76      5.97 o 
   3   8  15       77.61       82.71      4.25 o 
   4   8  15      166.64      174.58      7.84 o 
   5   8  15        0.03       -3.96      4.85 o 
   1   9  15      244.81      215.69      6.83 o 
   2   9  15      133.30      120.73      5.35 o 
   3   9  15        5.84        5.93      3.27 o 
   4   9  15       11.53       10.57      3.17 o 
   0  10  15       18.39       15.75      3.48 o 
   1  10  15      263.64      262.61      6.23 o 
   2  10  15       19.47       22.55      3.15 o 
   3  10  15       21.45       18.39      3.19 o 
   4  10  15        2.24        2.31      4.22 o 
   1  11  15        2.80        0.34      2.60 o 
   2  11  15       85.92       84.02      4.40 o 
   3  11  15       36.41       35.78      3.78 o 
   0  12  15      115.09      131.06      8.96 o 
   1  12  15       23.33       17.14      4.34 o 
   2  12  15       14.62       17.73      3.42 o 
   3  12  15        4.28        1.85      4.67 o 
   1  13  15        8.76        7.48      3.22 o 
   2  13  15       20.72       18.58      3.46 o 
   0   0  16     2362.83     2559.21     29.28 o 
   1   0  16       13.25       25.59      2.56 o 
   2   0  16       49.77       48.62      3.69 o 
   3   0  16       38.99       32.86      3.18 o 
   4   0  16       17.35       10.29      4.10 o 
   5   0  16      118.50      113.03      8.96 o 
   6   0  16      128.52      112.17     14.16 o 
   1   1  16      405.93      443.77      5.89 o 
   2   1  16      353.99      370.01      8.26 o 
   3   1  16      872.35      825.42     22.24 o 
   4   1  16        1.56        0.86      2.15 o 
   5   1  16       21.43       18.11      4.67 o 
   6   1  16       27.15       24.19      5.18 o 
   0   2  16       38.80       54.12      2.92 o 
   1   2  16       35.74       24.44      1.86 o 
   2   2  16      457.14      454.37     11.28 o 
   3   2  16      265.46      243.38      6.51 o 
   4   2  16       98.46       98.71      4.09 o 
   5   2  16       17.97       21.65      3.57 o 
   6   2  16       28.58       31.89      4.57 o 
   1   3  16       11.71       11.11      1.82 o 
   2   3  16      197.97      185.62      4.25 o 
   3   3  16     1500.43     1430.75     28.79 o 
   4   3  16        0.22        1.39      2.61 o 
   5   3  16       15.94       12.43      3.66 o 
   6   3  16        0.18       -0.33      4.04 o 
   0   4  16       20.82       24.93      2.40 o 
   1   4  16       62.61       68.50      2.49 o 
   2   4  16      360.15      340.15      7.18 o 
   3   4  16      105.08      100.78      3.64 o 
   4   4  16        9.49        9.10      3.45 o 
   5   4  16       62.11       59.41      4.52 o 
   1   5  16        0.15        0.71      1.73 o 
   2   5  16        0.19        0.48      1.56 o 
   3   5  16      934.37      885.33     19.74 o 
   4   5  16      110.08      106.69      5.36 o 
   5   5  16      241.71      304.09     24.52 o 
   0   6  16       45.21       51.95      3.19 o 
   1   6  16      105.65       99.99      2.92 o 
   2   6  16      182.64      179.23      3.72 o 
   3   6  16       22.64       19.55      2.85 o 
   4   6  16      178.68      182.20      6.93 o 
   5   6  16        3.68       -1.34      5.92 o 
   1   7  16     1349.46     1333.12     31.55 o 
   2   7  16       19.89       12.33      2.53 o 
   3   7  16        0.38       -0.61      2.71 o 
   4   7  16        5.95        6.09      3.12 o 
   5   7  16      138.00      182.11     29.37 o 
   0   8  16      582.80      581.55     13.32 o 
   1   8  16      250.46      229.25      6.04 o 
   2   8  16       21.21       16.65      2.81 o 
   3   8  16        3.94        2.49      2.90 o 
   4   8  16       35.49       35.32      4.31 o 
   5   8  16      140.52      187.62     17.32 o 
   1   9  16       34.88       29.94      3.00 o 
   2   9  16       12.81       13.56      2.82 o 
   3   9  16      180.71      176.81      7.31 o 
   4   9  16        2.37       -0.40      3.61 o 
   0  10  16       12.66        6.53      3.34 o 
   1  10  16       43.24       41.49      4.59 o 
   2  10  16        4.51        2.70      2.98 o 
   3  10  16       25.32       25.66      3.37 o 
   4  10  16        9.90        7.50      5.49 o 
   1  11  16       25.13       33.16      3.57 o 
   2  11  16       35.21       29.14      3.57 o 
   3  11  16        0.36       -2.34      3.16 o 
   0  12  16       17.41       15.41      5.03 o 
   1  12  16      325.98      364.63     11.58 o 
   2  12  16        2.03        1.49      3.06 o 
   1  13  16       63.67       77.06      4.72 o 
   1   1  17      340.44      333.97      6.92 o 
   2   1  17       63.95       66.30      2.74 o 
   3   1  17       97.08       98.79      3.78 o 
   4   1  17        0.46       -0.64      2.41 o 
   5   1  17       15.30        6.15      4.34 o 
   6   1  17        8.40        5.50      4.85 o 
   0   2  17      277.05      252.27      6.60 o 
   1   2  17        7.63        3.55      1.55 o 
   2   2  17      319.79      302.52      6.49 o 
   3   2  17        9.62       10.55      2.52 o 
   4   2  17      176.02      172.55      5.92 o 
   5   2  17       15.62       14.55      3.46 o 
   6   2  17       60.66       66.37      5.16 o 
   1   3  17      203.45      206.51      4.13 o 
   2   3  17       40.60       40.28      2.93 o 
   3   3  17     1824.91     1748.78     48.00 o 
   4   3  17       51.73       43.91      4.07 o 
   5   3  17       70.44       87.97      5.14 o 
   0   4  17      130.57      118.07      3.85 o 
   1   4  17      286.69      288.49      5.35 o 
   2   4  17       42.34       46.63      2.40 o 
   3   4  17       90.11       82.13      4.52 o 
   4   4  17       71.54       60.21      4.32 o 
   5   4  17       22.60       24.27      3.93 o 
   1   5  17      385.71      364.46      8.01 o 
   2   5  17       60.04       62.67      2.74 o 
   3   5  17       12.62       14.34      2.81 o 
   4   5  17       51.01       45.56      3.77 o 
   5   5  17      189.17      202.71      8.35 o 
   0   6  17        0.19       -1.89      3.68 o 
   1   6  17      273.41      258.13      5.89 o 
   2   6  17        2.35        2.32      1.91 o 
   3   6  17        5.17        4.02      2.66 o 
   4   6  17       14.62       12.59      3.16 o 
   5   6  17      381.48      423.70     26.39 o 
   1   7  17       12.77        9.47      1.98 o 
   2   7  17      229.91      205.78      7.58 o 
   3   7  17       76.38       69.09      3.71 o 
   4   7  17      106.62      115.71      4.55 o 
   5   7  17       71.14       89.89      7.89 o 
   0   8  17       18.44       18.72      4.33 o 
   1   8  17       69.14       65.21      2.77 o 
   2   8  17        6.78        4.76      2.64 o 
   3   8  17        9.71        8.38      2.93 o 
   4   8  17        0.00       -2.51      2.99 o 
   1   9  17        6.31        3.01      2.81 o 
   2   9  17       12.30        8.98      2.77 o 
   3   9  17      122.23      118.83      4.51 o 
   4   9  17       98.30      121.46      7.56 o 
   0  10  17       31.57       31.84      3.89 o 
   1  10  17        4.27        2.39      2.96 o 
   2  10  17      115.30      112.30      5.28 o 
   3  10  17       36.41       42.25      3.58 o 
   4  10  17       87.42      101.57      5.53 o 
   1  11  17      162.54      146.95      5.52 o 
   2  11  17       87.30      105.74      6.47 o 
   3  11  17        1.06        0.99      3.12 o 
   0  12  17       32.98       33.91      4.36 o 
   1  12  17        1.77        1.18      4.98 o 
   2  12  17        2.28       -0.51      3.62 o 
   1  13  17      246.88      295.13     12.67 o 
   0   0  18      939.63      956.18     37.22 o 
   1   0  18      954.76      898.92     18.49 o 
   2   0  18       15.58       18.04      2.72 o 
   3   0  18       54.62       51.02      4.15 o 
   4   0  18       32.79       26.97      3.96 o 
   5   0  18      332.72      419.65     19.82 o 
   1   1  18        7.19       10.80      1.77 o 
   2   1  18      256.54      257.01      5.60 o 
   3   1  18       54.92       57.73      3.45 o 
   4   1  18       22.16       23.14      3.26 o 
   5   1  18       78.90       72.75      6.01 o 
   0   2  18      114.40      126.74      4.77 o 
   1   2  18      149.14      162.76      3.45 o 
   2   2  18      102.55       99.14      3.24 o 
   3   2  18       12.41       11.63      2.45 o 
   4   2  18        1.31       -3.01      3.01 o 
   5   2  18       43.93       52.19      5.38 o 
   1   3  18       90.60       95.45      3.17 o 
   2   3  18      183.75      166.17      5.90 o 
   3   3  18      229.08      223.76      6.49 o 
   4   3  18        2.74        2.59      3.61 o 
   5   3  18        0.52        3.57      3.32 o 
   0   4  18      456.52      446.51     17.25 o 
   1   4  18       72.86       65.91      2.85 o 
   2   4  18       36.39       40.19      2.29 o 
   3   4  18        0.62       -0.83      2.68 o 
   4   4  18       81.00       64.21      4.44 o 
   5   4  18        2.00        5.79      3.59 o 
   1   5  18        0.00        1.07      1.77 o 
   2   5  18       64.25       63.05      2.72 o 
   3   5  18        7.26        6.06      2.77 o 
   4   5  18        6.59       13.77      3.06 o 
   5   5  18       23.39       14.90      4.06 o 
   0   6  18      546.38      570.10     22.78 o 
   1   6  18       72.06       72.57      2.70 o 
   2   6  18      140.24      124.92      5.47 o 
   3   6  18        1.07       -1.88      2.37 o 
   4   6  18        5.81        3.80      3.21 o 
   5   6  18        7.31        1.24      5.54 o 
   1   7  18        6.40        3.51      1.78 o 
   2   7  18        1.72       -1.48      2.46 o 
   3   7  18       52.45       52.75      3.45 o 
   4   7  18       13.84        7.18      3.18 o 
   5   7  18       11.70        2.21      4.57 o 
   0   8  18      638.15      613.71     19.14 o 
   1   8  18        7.30        7.54      2.69 o 
   2   8  18       65.33       66.37      3.70 o 
   3   8  18        9.39        8.63      2.94 o 
   4   8  18        8.04        8.20      3.22 o 
   1   9  18       76.94       69.51      4.35 o 
   2   9  18       56.24       50.00      3.47 o 
   3   9  18        8.22        9.83      3.06 o 
   4   9  18       44.28       39.98      3.79 o 
   0  10  18       27.29       25.69      3.79 o 
   1  10  18       12.23       11.12      3.11 o 
   2  10  18        0.58       -3.04      3.04 o 
   3  10  18       36.88       40.11      3.51 o 
   1  11  18       16.03       10.19      3.23 o 
   2  11  18       19.41       21.00      3.46 o 
   3  11  18       17.68       13.21      3.36 o 
   0  12  18       30.87       44.44      5.40 o 
   1  12  18        3.14        0.61      3.36 o 
   2  12  18      171.77      184.88     11.30 o 
   1   1  19      107.42       98.53      3.02 o 
   2   1  19      205.92      198.58      5.00 o 
   3   1  19       30.17       29.35      2.88 o 
   4   1  19       81.53       81.38      5.28 o 
   5   1  19      111.70      134.78      8.11 o 
   0   2  19        4.72        4.85      2.56 o 
   1   2  19      279.45      281.71      6.58 o 
   2   2  19        4.97        1.33      2.16 o 
   3   2  19       29.41       30.63      2.69 o 
   4   2  19        5.64        2.51      3.28 o 
   5   2  19       47.51       41.85      4.80 o 
   1   3  19      116.33      116.85      3.55 o 
   2   3  19      984.18     1014.97     23.54 o 
   3   3  19      239.41      216.77      7.24 o 
   4   3  19      232.03      213.55     11.06 o 
   5   3  19       89.30      101.87      5.60 o 
   0   4  19      842.82      802.78     23.10 o 
   1   4  19      173.65      163.11      4.22 o 
   2   4  19      123.12      122.83      3.52 o 
   3   4  19      132.01      136.18      4.78 o 
   4   4  19        1.18        1.19      3.82 o 
   5   4  19       20.32       23.03      3.81 o 
   1   5  19       27.58       29.49      2.32 o 
   2   5  19       11.52        8.91      2.37 o 
   3   5  19       37.00       33.29      3.29 o 
   4   5  19        7.27        5.93      4.09 o 
   5   5  19       15.44       12.07      3.85 o 
   0   6  19      247.73      258.62     10.25 o 
   1   6  19      495.87      511.51      9.21 o 
   2   6  19       28.16       31.66      3.64 o 
   3   6  19       11.87       10.28      3.01 o 
   4   6  19      248.43      232.44      9.69 o 
   5   6  19      409.65      458.83     11.60 o 
   1   7  19       62.81       63.68      3.16 o 
   2   7  19        0.21        0.80      2.77 o 
   3   7  19        0.00       -0.48      2.72 o 
   4   7  19       24.61       24.69      3.53 o 
   0   8  19        1.50        0.26      3.60 o 
   1   8  19       14.40       10.26      2.81 o 
   2   8  19       10.42       12.67      3.03 o 
   3   8  19        7.26       10.51      2.95 o 
   4   8  19       22.77       26.78      3.83 o 
   1   9  19        3.71        5.38      3.01 o 
   2   9  19       36.59       36.81      3.33 o 
   3   9  19       42.14       39.67      3.44 o 
   4   9  19       10.04       14.01      3.39 o 
   0  10  19        4.02        4.49      4.31 o 
   1  10  19       86.04       89.14      4.25 o 
   2  10  19        2.65        2.08      3.08 o 
   3  10  19       24.32       29.84      3.39 o 
   1  11  19        7.64        2.29      3.29 o 
   2  11  19       16.17       14.54      3.48 o 
   0  12  19        5.54        4.40      5.71 o 
   1  12  19       51.75       44.11      4.13 o 
   0   0  20      408.25      421.28     11.84 o 
   1   0  20        3.26        6.36      2.42 o 
   2   0  20        4.58        4.03      2.60 o 
   3   0  20       23.94       28.11      5.43 o 
   4   0  20       59.81       51.97      4.62 o 
   5   0  20        1.94        0.94      6.48 o 
   1   1  20        0.38        1.66      1.80 o 
   2   1  20      149.84      144.91      3.76 o 
   3   1  20      539.42      526.27     14.62 o 
   4   1  20        2.94       -0.76      3.10 o 
   5   1  20       17.42       26.30      4.43 o 
   0   2  20      129.82      126.13      4.70 o 
   1   2  20        8.93       12.12      1.96 o 
   2   2  20      533.13      508.72      8.29 o 
   3   2  20        7.95        6.03      2.43 o 
   4   2  20       46.95       46.40      3.92 o 
   5   2  20        1.99       -0.06      4.05 o 
   1   3  20       15.74       15.36      2.12 o 
   2   3  20      112.46       97.58      3.12 o 
   3   3  20      519.33      476.91     17.22 o 
   4   3  20        5.80        2.72      3.75 o 
   5   3  20        7.08        9.36      3.52 o 
   0   4  20       14.94       16.56      3.11 o 
   1   4  20       71.44       70.21      3.25 o 
   2   4  20       41.48       43.50      2.61 o 
   3   4  20       20.81       14.91      2.93 o 
   4   4  20       82.83       77.78      5.32 o 
   5   4  20       65.47       68.25      4.53 o 
   1   5  20       42.85       37.13      2.69 o 
   2   5  20      498.04      458.19     11.30 o 
   3   5  20      114.91      108.17      4.88 o 
   4   5  20      342.05      333.44     12.37 o 
   5   5  20       89.90      115.46      5.67 o 
   0   6  20      950.68      962.72     61.50 o 
   1   6  20        0.22       -2.17      2.17 o 
   2   6  20      209.29      207.96      8.07 o 
   3   6  20       11.44        9.85      2.92 o 
   4   6  20      106.28      114.56      5.83 o 
   1   7  20      200.83      206.56      6.25 o 
   2   7  20       17.76       19.51      3.13 o 
   3   7  20        0.96        1.79      2.78 o 
   4   7  20       19.67       12.96      3.70 o 
   0   8  20       94.55      101.58      5.26 o 
   1   8  20        2.85        4.25      2.90 o 
   2   8  20      211.85      211.87      9.90 o 
   3   8  20        7.21        6.15      2.85 o 
   4   8  20      194.09      253.16     10.67 o 
   1   9  20        8.76        5.21      2.95 o 
   2   9  20        0.02       -2.40      3.79 o 
   3   9  20        3.97        5.72      3.04 o 
   0  10  20       81.81       86.89      6.69 o 
   1  10  20       46.68       45.58      3.51 o 
   2  10  20        1.56       -1.76      3.27 o 
   3  10  20        0.30       -2.21      2.97 o 
   1  11  20       24.58       27.99      3.65 o 
   2  11  20        4.21        3.61      3.31 o 
   0  12  20      149.55      164.96     14.98 o 
   1  12  20       33.62       34.14      4.32 o 
   1   1  21      227.50      217.05      4.25 o 
   2   1  21        2.55        2.51      1.82 o 
   3   1  21      140.77      137.10      4.89 o 
   4   1  21        1.43       -0.18      2.92 o 
   5   1  21       11.49        4.60      4.32 o 
   0   2  21      250.35      250.89      6.84 o 
   1   2  21      167.94      150.76      3.68 o 
   2   2  21       70.45       74.35      3.14 o 
   3   2  21      111.48       97.79      3.63 o 
   4   2  21       35.75       33.18      3.94 o 
   5   2  21        8.40       13.48      4.55 o 
   1   3  21       82.83       80.77      2.91 o 
   2   3  21       46.55       37.00      2.72 o 
   3   3  21      152.33      130.22      5.81 o 
   4   3  21       11.92       15.65      4.35 o 
   5   3  21        2.24        1.00      4.12 o 
   0   4  21      496.56      487.39     11.26 o 
   1   4  21      155.69      139.73      4.66 o 
   2   4  21      210.53      219.94      5.62 o 
   3   4  21        0.39       -2.25      3.03 o 
   4   4  21      229.37      228.63     10.56 o 
   5   4  21       22.19       19.63      3.88 o 
   1   5  21      289.57      280.45      8.96 o 
   2   5  21      122.76      122.80      4.16 o 
   3   5  21       98.83       82.93      4.07 o 
   4   5  21       50.22       46.51      4.34 o 
   0   6  21      467.21      438.80     21.95 o 
   1   6  21       89.45       81.97      3.39 o 
   2   6  21       10.53       15.16      3.47 o 
   3   6  21       11.97       14.93      3.13 o 
   4   6  21        0.06        0.14      3.45 o 
   1   7  21        6.10        7.64      2.31 o 
   2   7  21       41.29       38.96      3.45 o 
   3   7  21       66.66       70.62      5.03 o 
   4   7  21        8.76       10.63      3.80 o 
   0   8  21       19.50       15.03      3.43 o 
   1   8  21      109.71      114.41      4.59 o 
   2   8  21       39.43       33.19      3.56 o 
   3   8  21        1.17        3.49      2.95 o 
   4   8  21        2.86        0.04      3.75 o 
   1   9  21        1.10       -1.78      2.92 o 
   2   9  21      116.65      109.12      5.33 o 
   3   9  21       22.75       23.42      3.30 o 
   0  10  21       10.70        9.46      4.61 o 
   1  10  21       79.05       77.27      4.15 o 
   2  10  21      188.02      194.02     11.03 o 
   1  11  21       14.11       13.76      3.53 o 
   2  11  21       26.59       20.75      3.74 o 
   0   0  22     1268.84     1254.24     47.11 o 
   1   0  22      126.81      129.93      4.81 o 
   2   0  22       36.14       34.40      3.57 o 
   3   0  22       32.87       30.13      5.53 o 
   4   0  22        9.78       18.94      9.44 o 
   5   0  22       44.45       68.98      8.66 o 
   1   1  22      184.76      175.56      4.51 o 
   2   1  22        8.37        6.25      1.99 o 
   3   1  22       22.61       18.33      2.98 o 
   4   1  22       51.78       58.01      3.97 o 
   5   1  22       49.10       58.53      5.34 o 
   0   2  22      106.52       86.21      4.75 o 
   1   2  22       52.31       50.33      2.55 o 
   2   2  22        3.10       -0.15      2.14 o 
   3   2  22        2.77        2.51      2.70 o 
   4   2  22      171.97      192.73      7.78 o 
   5   2  22       32.84       39.12      4.92 o 
   1   3  22       95.84       90.20      3.07 o 
   2   3  22      535.64      505.00     12.39 o 
   3   3  22       71.99       62.16      3.77 o 
   4   3  22       28.46       21.70      4.61 o 
   5   3  22       20.28       17.89      4.70 o 
   0   4  22      368.15      373.04     13.67 o 
   1   4  22       63.68       68.49      3.54 o 
   2   4  22      286.06      287.54      7.91 o 
   3   4  22       18.14       14.93      3.37 o 
   4   4  22      221.03      210.60      8.24 o 
   1   5  22        0.98       -0.91      2.58 o 
   2   5  22      407.62      402.73      8.25 o 
   3   5  22        0.07       -3.11      3.11 o 
   4   5  22       68.19       66.10      4.69 o 
   0   6  22        5.31        5.71      3.99 o 
   1   6  22       22.69       19.04      2.66 o 
   2   6  22        0.70       -1.89      2.85 o 
   3   6  22        0.04       -1.44      3.01 o 
   4   6  22       12.25       15.45      4.22 o 
   1   7  22       14.10       10.85      2.56 o 
   2   7  22       74.40       74.65      4.15 o 
   3   7  22       10.48        7.58      3.02 o 
   4   7  22       91.94      113.90      5.30 o 
   0   8  22        2.37       -1.40      3.28 o 
   1   8  22      198.31      189.63      5.75 o 
   2   8  22        4.32        3.67      3.09 o 
   3   8  22        0.83        2.44      3.07 o 
   1   9  22       17.09       17.06      3.39 o 
   2   9  22        2.41        0.99      3.12 o 
   3   9  22       22.10       20.09      3.32 o 
   0  10  22       47.33       46.00      5.70 o 
   1  10  22        2.49        3.61      3.03 o 
   2  10  22        0.25        0.24      3.24 o 
   1  11  22       75.76       79.15      4.88 o 
   1   1  23       28.62       31.07      2.22 o 
   2   1  23        1.99        1.98      2.02 o 
   3   1  23      125.35      132.34      4.70 o 
   4   1  23       39.29       48.99      4.70 o 
   0   2  23        0.11       -1.05      2.65 o 
   1   2  23       81.75       78.61      2.90 o 
   2   2  23       14.68        7.79      2.35 o 
   3   2  23       86.41       95.05      3.97 o 
   4   2  23        2.47        4.09      3.51 o 
   1   3  23       15.44       14.78      2.26 o 
   2   3  23      175.53      164.86      5.53 o 
   3   3  23       43.99       37.86      3.84 o 
   4   3  23       73.77       58.21      4.57 o 
   0   4  23      703.25      730.45     36.19 o 
   1   4  23       56.91       55.79      3.40 o 
   2   4  23       33.45       35.35      2.92 o 
   3   4  23        2.19       -3.19      3.19 o 
   4   4  23        3.10        1.90      3.50 o 
   1   5  23       66.33       67.17      3.66 o 
   2   5  23        1.31        0.15      2.56 o 
   3   5  23      120.00      113.68      5.12 o 
   4   5  23        7.77        9.95      3.73 o 
   0   6  23      288.08      299.17     12.98 o 
   1   6  23        1.98        2.60      2.34 o 
   2   6  23      104.37       98.53      4.22 o 
   3   6  23        0.12       -1.94      3.27 o 
   4   6  23      243.57      286.89      7.74 o 
   1   7  23       32.60       34.36      3.34 o 
   2   7  23        0.61        2.88      3.03 o 
   3   7  23       14.73       15.56      3.16 o 
   0   8  23       13.77        7.29      4.14 o 
   1   8  23        1.03        5.11      2.88 o 
   2   8  23        4.88        4.04      3.65 o 
   3   8  23        0.76        2.53      3.24 o 
   1   9  23       96.75      113.81      6.13 o 
   2   9  23       25.10       26.94      3.57 o 
   0  10  23        9.27       12.45      5.28 o 
   1  10  23       11.40       14.32      3.22 o 
   2  10  23        6.79       10.67      3.44 o 
   0   0  24      335.09      305.86     15.70 o 
   1   0  24      328.47      335.60     11.52 o 
   2   0  24      263.07      274.83      7.15 o 
   3   0  24       58.06       53.12      6.39 o 
   4   0  24        1.79        6.81      6.91 o 
   1   1  24      199.35      189.91      5.34 o 
   2   1  24        5.55        7.37      2.19 o 
   3   1  24       12.98        9.75      2.79 o 
   4   1  24        2.77        3.24      5.88 o 
   0   2  24       29.44       28.49      3.44 o 
   1   2  24        6.08        5.64      2.21 o 
   2   2  24      156.62      175.45      5.60 o 
   3   2  24        0.76        1.48      3.06 o 
   4   2  24      104.56      112.36      7.02 o 
   1   3  24        8.04        8.44      2.37 o 
   2   3  24      199.25      200.29      5.56 o 
   3   3  24      171.04      172.04      6.17 o 
   4   3  24        6.10        1.62      3.86 o 
   0   4  24       82.11       82.81      5.24 o 
   1   4  24      392.30      403.10      8.33 o 
   2   4  24        3.57        0.38      2.45 o 
   3   4  24        0.25        2.32      3.35 o 
   4   4  24        0.94       -3.37      3.37 o 
   1   5  24       84.64       85.55      4.09 o 
   2   5  24        0.56        1.72      2.79 o 
   3   5  24       39.14       46.31      4.83 o 
   4   5  24        3.70        1.34      3.68 o 
   0   6  24      365.69      383.19     10.29 o 
   1   6  24       26.52       29.54      2.93 o 
   2   6  24       40.04       40.01      3.44 o 
   3   6  24        0.24       -0.65      3.84 o 
   1   7  24       88.81       90.26      4.14 o 
   2   7  24        0.16       -1.29      2.80 o 
   3   7  24       19.31       22.24      4.14 o 
   0   8  24        0.41       -2.83      3.88 o 
   1   8  24        1.63        2.65      2.88 o 
   2   8  24       11.71       10.09      3.02 o 
   3   8  24        0.83        2.32      3.48 o 
   1   9  24        2.97        1.94      3.39 o 
   2   9  24        5.40        3.54      3.20 o 
   0  10  24       10.32       16.81      5.32 o 
   1  10  24       41.41       45.74      4.36 o 
   1   1  25        6.45        6.31      2.12 o 
   2   1  25        3.26        0.22      2.35 o 
   3   1  25        9.86       10.10      2.89 o 
   4   1  25       36.04       43.75      5.59 o 
   0   2  25      157.50      157.58      6.30 o 
   1   2  25       22.89       21.15      2.52 o 
   2   2  25       17.15       14.03      2.83 o 
   3   2  25       23.01       25.01      3.54 o 
   4   2  25       10.68        4.63      6.75 o 
   1   3  25      279.82      268.98      5.91 o 
   2   3  25       16.35       14.04      2.87 o 
   3   3  25        8.12        6.73      3.19 o 
   4   3  25       15.72        3.93      4.23 o 
   0   4  25       19.87       21.52      3.89 o 
   1   4  25       82.28       76.69      3.43 o 
   2   4  25      204.87      212.25      8.33 o 
   3   4  25       12.20       12.48      3.32 o 
   4   4  25      323.20      307.17      7.63 o 
   1   5  25      293.53      319.38      6.92 o 
   2   5  25        1.06        0.33      2.71 o 
   3   5  25       64.92       73.38      4.46 o 
   0   6  25      534.33      508.78     15.92 o 
   1   6  25      228.36      243.18      6.49 o 
   2   6  25       20.42       23.45      3.16 o 
   3   6  25        3.14        1.97      3.59 o 
   1   7  25        9.09        3.73      2.94 o 
   2   7  25        4.51        4.21      2.88 o 
   3   7  25       11.93        9.92      4.01 o 
   0   8  25        2.04        4.33      4.07 o 
   1   8  25        0.11        1.28      2.95 o 
   2   8  25       52.69       53.36      3.67 o 
   1   9  25       11.20       14.33      3.73 o 
   0   0  26       72.28       77.35      6.50 o 
   1   0  26       20.31       24.69      3.45 o 
   2   0  26      197.38      202.15     10.21 o 
   3   0  26       38.49       39.45      5.18 o 
   4   0  26       18.56       25.80      6.02 o 
   1   1  26        3.66        5.95      2.14 o 
   2   1  26      242.78      249.34      6.05 o 
   3   1  26       26.17       31.32      4.23 o 
   4   1  26      102.36      118.36      7.18 o 
   0   2  26       18.80       22.23      3.44 o 
   1   2  26       30.72       33.38      2.71 o 
   2   2  26      123.52      110.20      4.07 o 
   3   2  26        6.66        6.19      3.27 o 
   4   2  26       47.19       54.49     11.46 o 
   1   3  26       82.46       88.80      3.46 o 
   2   3  26        7.97       10.57      2.86 o 
   3   3  26       75.19       68.68      4.55 o 
   0   4  26      499.81      529.98     15.86 o 
   1   4  26       87.36       93.85      4.05 o 
   2   4  26       11.10       10.61      3.05 o 
   3   4  26        6.70        6.76      3.28 o 
   1   5  26      169.13      170.89      6.38 o 
   2   5  26        2.88       -0.96      2.83 o 
   3   5  26      139.01      153.70      8.37 o 
   0   6  26      138.10      116.64      6.78 o 
   1   6  26       21.64       26.35      3.43 o 
   2   6  26       16.71       16.62      3.08 o 
   3   6  26        0.01        3.32      3.25 o 
   1   7  26        0.35       -0.69      2.87 o 
   2   7  26       47.82       57.80      3.78 o 
   0   8  26       10.57       10.25      7.82 o 
   1   8  26        0.78       -1.37      3.00 o 
   2   8  26        2.00        5.62      3.13 o 
   1   1  27       10.77        8.53      2.31 o 
   2   1  27       23.26       22.11      3.01 o 
   3   1  27       16.44       11.13      3.86 o 
   0   2  27      252.47      247.37      9.39 o 
   1   2  27        1.20       -0.39      2.14 o 
   2   2  27       21.43       24.92      3.27 o 
   3   2  27        9.20        8.96      3.47 o 
   1   3  27       34.56       29.87      2.95 o 
   2   3  27        4.88        2.45      3.40 o 
   3   3  27        0.98        4.56      3.45 o 
   0   4  27      216.49      206.54      7.89 o 
   1   4  27        0.84        4.48      2.71 o 
   2   4  27        0.06        0.38      3.00 o 
   3   4  27        3.01        0.57      3.38 o 
   1   5  27      148.00      143.49      5.80 o 
   2   5  27       22.00       16.69      3.12 o 
   3   5  27       16.13       18.15      3.72 o 
   0   6  27       88.16       74.62      5.09 o 
   1   6  27        1.73        3.24      3.37 o 
   2   6  27       22.37       22.73      3.20 o 
   1   7  27        1.62        1.21      2.90 o 
   2   7  27       84.18       87.22      4.32 o 
   0   8  27       33.73       39.11      9.17 o 
   1   8  27       10.97        7.93      3.18 o 
   0   0  28       57.50       59.12      5.99 o 
   1   0  28      114.31      119.23      5.23 o 
   2   0  28        0.18        0.19      3.91 o 
   3   0  28        9.41       12.80      6.22 o 
   1   1  28       93.09      100.63      3.44 o 
   2   1  28        7.85        8.92      2.73 o 
   3   1  28       25.07       24.92      4.68 o 
   0   2  28       64.12       74.79      4.53 o 
   1   2  28        0.00       -1.68      2.43 o 
   2   2  28       89.48       90.43      4.51 o 
   3   2  28       29.85       40.38      4.00 o 
   1   3  28      231.68      239.66      7.25 o 
   2   3  28       23.59       21.45      4.10 o 
   3   3  28        9.18       11.73      3.55 o 
   0   4  28        4.43        3.71      3.38 o 
   1   4  28      274.96      286.62      8.38 o 
   2   4  28       24.17       23.80      3.86 o 
   1   5  28      313.16      335.01     11.48 o 
   2   5  28        3.47        3.42      3.35 o 
   0   6  28       95.09      100.51      6.31 o 
   1   6  28        0.00       -3.17      3.46 o 
   2   6  28        0.64       -1.31      3.31 o 
   1   7  28       27.00       26.56      3.40 o 
   1   1  29       10.27       13.49      2.63 o 
   2   1  29        6.19        8.55      2.78 o 
   3   1  29        2.13        0.15      5.08 o 
   0   2  29      172.90      162.37      8.68 o 
   1   2  29        0.53       -0.71      2.54 o 
   2   2  29        0.21        0.22      2.76 o 
   1   3  29      330.73      360.97      9.68 o 
   2   3  29        6.06        3.85      3.95 o 
   0   4  29        8.74        8.08      3.44 o 
   1   4  29       51.28       50.63      3.47 o 
   2   4  29      111.83      124.77      5.51 o 
   1   5  29       87.18       86.73      4.62 o 
   2   5  29        4.40        2.02      6.53 o 
   0   6  29       43.65       46.23      4.78 o 
   1   6  29      178.40      190.72      6.72 o 
   0   0  30        7.67        8.30      4.63 o 
   1   0  30      165.14      189.78      9.00 o 
   2   0  30        1.34       -3.27      3.85 o 
   1   1  30        3.94        2.51      2.77 o 
   2   1  30       37.58       34.22      3.13 o 
   0   2  30        0.54        0.17      3.36 o 
   1   2  30        4.29        2.42      2.85 o 
   2   2  30       17.27       21.88      3.48 o 
   1   3  30        3.94        3.14      2.77 o 
   2   3  30        3.76        5.50      4.06 o 
   0   4  30       17.93       15.84      4.15 o 
   1   4  30      102.27       97.22      4.51 o 
   1   5  30       12.45       13.22     10.52 o 
   1   1  31       36.03       44.74      3.44 o 
   0   2  31       45.74       52.19      4.87 o 
   1   2  31        3.58        2.91      2.85 o 
   1   3  31       61.27       76.12      3.76 o 
                                                 
