# Supplementary material for: Consistency and variability of cocrystals containing positional isomers: the self-assembly evolution mechanism of supramolecular synthons of cresol–piperazine
Source: IUCrJ. 2019 Oct 9;6(Pt 6):1064–73. doi: 10.1107/S2052252519012363 (PMC6830220; doi:10.1107/S2052252519012363)
Supplement: Supplementary file 3 [file m-06-01064-OC_PPsup3.hkl]

# 
# h,k,l, Fc-squared, Fo-squared, sigma(Fo-squared) and status flag 
# 
data_OC_PP 
_shelx_title ' shelx in P2(1)/n' 
_shelx_refln_list_code          4 
_shelx_F_calc_maximum       94.01 
_exptl_crystal_F_000       328.00 
_reflns_d_resolution_high  0.7680 
 
loop_ 
 _symmetry_equiv_pos_as_xyz 
 'x, y, z' 
 '-x+1/2, y+1/2, -z+1/2' 
 '-x, -y, -z' 
 'x-1/2, -y-1/2, z-1/2' 
 
_cell_length_a     5.6352 
_cell_length_b    13.4281 
_cell_length_c    11.2825 
_cell_angle_alpha  90.000 
_cell_angle_beta   93.703 
_cell_angle_gamma  90.000 
 
_shelx_F_squared_multiplier     1.000 
 
loop_ 
 _refln_index_h 
 _refln_index_k 
 _refln_index_l 
 _refln_F_squared_calc 
 _refln_F_squared_meas 
 _refln_F_squared_sigma 
 _refln_observed_status 
   2   0   0      348.37      327.83      7.26 o 
   4   0   0        0.58        0.93      0.29 o 
   1   1   0      237.50      218.00      5.41 o 
   2   1   0        0.24       -0.01      0.11 o 
   3   1   0      371.78      370.43      7.18 o 
   4   1   0        3.70        3.08      0.35 o 
   5   1   0       61.84       54.02      1.42 o 
   6   1   0      353.40      375.41      4.85 o 
   7   1   0        6.50        5.88      0.50 o 
   0   2   0       84.74       87.16      1.71 o 
   1   2   0       54.36       58.60      1.21 o 
   2   2   0        8.35        5.13      0.31 o 
   3   2   0       64.56       66.65      1.63 o 
   4   2   0       58.01       54.65      1.69 o 
   5   2   0        0.12        0.47      0.24 o 
   6   2   0       36.92       31.48      1.04 o 
   7   2   0        7.25        7.38      0.54 o 
   1   3   0     1863.39     1874.94     21.84 o 
   2   3   0        0.79        1.63      0.17 o 
   3   3   0        0.43        0.21      0.14 o 
   4   3   0       38.60       33.75      1.07 o 
   5   3   0      111.70      117.35      2.46 o 
   6   3   0       16.29       16.24      0.74 o 
   7   3   0        0.15       -0.08      0.33 o 
   0   4   0        6.17        2.69      0.17 o 
   1   4   0      365.69      398.88      4.96 o 
   2   4   0      299.31      379.49      4.13 o 
   3   4   0      665.22      665.46      8.43 o 
   4   4   0       15.41       13.28      0.58 o 
   5   4   0       46.36       46.38      1.27 o 
   6   4   0        0.03        0.13      0.28 o 
   7   4   0       13.97       14.91      0.67 o 
   1   5   0      220.27      241.53      2.75 o 
   2   5   0       17.76       11.82      0.33 o 
   3   5   0      140.48      174.81      2.92 o 
   4   5   0      279.80      290.64      3.73 o 
   5   5   0        1.49        1.48      0.30 o 
   6   5   0       48.17       44.79      1.02 o 
   0   6   0     1858.98     1741.63     60.47 o 
   1   6   0      642.99      704.50      7.85 o 
   2   6   0      263.34      262.37      3.55 o 
   3   6   0       12.52       14.77      0.43 o 
   4   6   0        1.62        0.86      0.22 o 
   5   6   0        0.14        0.56      0.25 o 
   6   6   0        2.88        2.57      0.36 o 
   1   7   0        0.74        1.03      0.10 o 
   2   7   0       33.07       53.44      0.77 o 
   3   7   0       66.37       69.18      1.18 o 
   4   7   0        4.57        3.26      0.30 o 
   5   7   0        7.21        7.41      0.45 o 
   6   7   0       11.76       11.09      0.57 o 
   0   8   0     1490.72     1574.13     25.52 o 
   1   8   0       97.56      120.63      1.45 o 
   2   8   0       10.82       14.80      0.40 o 
   3   8   0        0.64        0.53      0.14 o 
   4   8   0        0.15        0.95      0.27 o 
   5   8   0       24.40       19.80      0.70 o 
   6   8   0        0.40        0.90      0.31 o 
   1   9   0       76.08       82.42      1.31 o 
   2   9   0      119.37      134.29      1.94 o 
   3   9   0       78.74       65.31      1.10 o 
   4   9   0       54.82       47.61      1.32 o 
   5   9   0        1.99        1.62      0.31 o 
   6   9   0        4.32        5.33      0.42 o 
   0  10   0       79.17       87.11      1.91 o 
   1  10   0        2.25        3.05      0.16 o 
   2  10   0        5.86        6.50      0.26 o 
   3  10   0      237.25      230.26      3.41 o 
   4  10   0       18.35       17.62      0.64 o 
   5  10   0        2.80        2.55      0.35 o 
   1  11   0       53.02       54.56      0.91 o 
   2  11   0        3.91        5.88      0.32 o 
   3  11   0       64.89       66.36      1.30 o 
   4  11   0        2.93        4.67      0.44 o 
   5  11   0        0.06       -0.04      0.27 o 
   0  12   0        0.22        0.42      0.36 o 
   1  12   0       11.92       13.90      0.49 o 
   2  12   0       23.14       22.08      0.73 o 
   3  12   0       39.32       34.79      0.97 o 
   4  12   0        0.83        1.72      0.39 o 
   5  12   0       21.73       23.54      0.99 o 
   1  13   0        8.65        8.14      0.43 o 
   2  13   0       24.90       22.18      0.74 o 
   3  13   0        8.24        7.40      0.47 o 
   4  13   0        3.52        2.41      0.44 o 
   0  14   0      327.23      339.06      9.91 o 
   1  14   0      109.21      113.71      1.60 o 
   2  14   0        0.07        0.04      0.22 o 
   3  14   0        0.50        0.13      0.25 o 
   4  14   0        0.10        0.35      0.39 o 
   1  15   0       40.53       40.93      1.07 o 
   2  15   0        0.17        0.32      0.27 o 
   3  15   0       16.24       15.57      1.04 o 
   0  16   0       62.47       63.29      2.57 o 
   2  16   0        7.93        8.65      1.07 o 
  -7   0   1        2.04        2.09      0.78 o 
  -5   0   1       11.27        9.79      0.60 o 
  -3   0   1      254.39      205.12      4.68 o 
  -1   0   1     6031.81     5728.19    246.48 o 
   1   0   1      895.90      933.40     14.89 o 
   3   0   1       47.42       39.92      2.21 o 
   5   0   1       40.93       46.92      2.45 o 
   7   0   1       23.35       20.28      1.55 o 
  -7   1   1        0.01       -0.42      0.46 o 
  -6   1   1       81.17       75.93      2.18 o 
  -5   1   1       78.18       82.80      1.53 o 
  -4   1   1      187.80      183.89      4.52 o 
  -3   1   1        0.27        0.22      0.14 o 
  -2   1   1      188.66      156.67      4.46 o 
  -1   1   1      129.67      134.39      2.48 o 
   1   1   1        3.86        4.29      0.25 o 
   2   1   1      324.10      355.44      4.76 o 
   3   1   1       32.94       34.35      0.90 o 
   4   1   1       58.39       62.38      2.24 o 
   5   1   1      290.44      303.90      8.64 o 
   6   1   1       30.26       31.76      0.80 o 
   7   1   1       20.02       18.94      1.36 o 
  -7   2   1        0.89        0.47      0.33 o 
  -6   2   1       20.29       22.31      0.89 o 
  -5   2   1      379.83      391.68      6.83 o 
  -4   2   1      238.31      237.86      6.64 o 
  -3   2   1      761.21      735.55     23.34 o 
  -2   2   1      910.96      919.39     11.35 o 
  -1   2   1       41.77       45.41      0.81 o 
   0   2   1     3313.66     3211.99     65.56 o 
   1   2   1     6410.20     6329.76    126.57 o 
   2   2   1      551.21      627.15     13.43 o 
   3   2   1      645.64      668.26     19.71 o 
   4   2   1        0.42        1.13      0.23 o 
   5   2   1       47.89       48.96      1.32 o 
   6   2   1       28.02       26.25      0.73 o 
   7   2   1        3.78        2.99      0.43 o 
  -7   3   1        0.57        0.66      0.33 o 
  -6   3   1        9.81       10.94      0.58 o 
  -5   3   1       75.98       77.13      1.80 o 
  -4   3   1      161.95      186.12      5.17 o 
  -3   3   1      487.39      499.51      6.89 o 
  -2   3   1       30.80       21.39      0.52 o 
  -1   3   1       53.25       59.46      0.86 o 
   1   3   1     8837.08     8542.78    227.00 o 
   2   3   1      239.66      289.12      5.85 o 
   3   3   1      288.93      285.29      6.25 o 
   4   3   1       18.33       19.65      0.76 o 
   5   3   1        9.73       10.35      0.55 o 
   6   3   1        5.28        4.76      0.50 o 
   7   3   1       35.10       36.50      1.15 o 
  -7   4   1        4.22        4.48      0.45 o 
  -6   4   1       35.21       35.26      1.08 o 
  -5   4   1      116.74      121.17      2.54 o 
  -4   4   1       19.60       16.22      0.65 o 
  -3   4   1       61.83       61.56      1.04 o 
  -2   4   1      145.62      143.66      2.12 o 
  -1   4   1       90.19       83.41      1.01 o 
   0   4   1      283.16      278.63      7.22 o 
   1   4   1       11.25        6.97      0.25 o 
   2   4   1       16.40       17.71      0.47 o 
   3   4   1       86.44      131.63      2.01 o 
   4   4   1      122.90      123.01      2.04 o 
   5   4   1        9.68        8.16      0.48 o 
   6   4   1       16.29       19.91      0.71 o 
   7   4   1       19.29       22.53      0.91 o 
  -7   5   1        6.21        7.79      0.54 o 
  -6   5   1       16.60       17.31      0.78 o 
  -5   5   1      165.46      162.38      2.73 o 
  -4   5   1       85.96       74.87      1.30 o 
  -3   5   1       11.04        7.77      0.29 o 
  -2   5   1      268.98      288.46      4.03 o 
  -1   5   1      100.38      105.07      1.28 o 
   0   5   1       99.49      114.34      1.31 o 
   1   5   1      155.20      148.05      2.09 o 
   2   5   1      531.71      564.18      7.58 o 
   3   5   1       48.29       53.33      0.86 o 
   4   5   1       26.51       24.78      0.86 o 
   5   5   1        0.00       -0.04      0.23 o 
   6   5   1        3.67        3.53      0.40 o 
  -6   6   1        1.74        1.47      0.39 o 
  -5   6   1       21.97       25.17      0.91 o 
  -4   6   1       82.57       72.96      1.73 o 
  -2   6   1      408.66      452.43      5.85 o 
  -1   6   1      103.81      115.55      1.43 o 
   0   6   1       39.56       33.86      0.61 o 
   1   6   1      470.49      521.53      6.16 o 
   2   6   1       44.23       36.41      0.69 o 
   3   6   1       17.44       22.26      0.57 o 
   4   6   1       58.68       65.72      1.60 o 
   5   6   1       10.49        8.85      0.49 o 
   6   6   1        7.28        7.03      0.48 o 
  -6   7   1        0.19        0.00      0.33 o 
  -5   7   1       21.44       19.06      0.68 o 
  -4   7   1       10.62       12.64      0.59 o 
  -3   7   1       44.32       34.13      0.64 o 
  -2   7   1       47.72       40.41      0.64 o 
  -1   7   1        0.07        0.09      0.07 o 
   0   7   1      140.89      164.24      2.47 o 
   1   7   1        0.61        2.11      0.13 o 
   2   7   1       11.02       10.84      0.31 o 
   3   7   1       49.44       56.59      1.03 o 
   4   7   1      200.09      187.64      2.93 o 
   5   7   1        4.29        3.74      0.36 o 
   6   7   1        1.27        1.21      0.31 o 
  -6   8   1        8.67        9.05      0.62 o 
  -5   8   1       12.81       13.63      0.61 o 
  -4   8   1        2.29        1.90      0.30 o 
  -3   8   1      187.83      188.00      1.85 o 
  -2   8   1      517.03      550.07      7.15 o 
  -1   8   1      140.69      150.21      1.83 o 
   0   8   1        0.00        0.99      0.11 o 
   1   8   1      274.34      291.31      2.94 o 
   2   8   1       72.76       76.13      1.30 o 
   3   8   1       85.31       64.23      0.98 o 
   4   8   1        0.41       -0.06      0.22 o 
   5   8   1        1.11        1.26      0.31 o 
   6   8   1        2.74        2.34      0.37 o 
  -6   9   1       17.86       19.08      0.78 o 
  -5   9   1       16.69       18.99      0.67 o 
  -4   9   1       18.78       13.85      0.58 o 
  -3   9   1        6.83       10.06      0.40 o 
  -2   9   1        0.35        0.46      0.11 o 
  -1   9   1        5.11        7.04      0.23 o 
   0   9   1      196.31      192.55      3.90 o 
   1   9   1       30.76       24.53      0.53 o 
   2   9   1        4.93        4.89      0.27 o 
   3   9   1        0.57        1.81      0.25 o 
   4   9   1       23.31       18.00      0.73 o 
   5   9   1       13.57       16.69      0.64 o 
   6   9   1       10.90       11.33      0.56 o 
  -5  10   1       21.27       22.05      0.97 o 
  -4  10   1        3.91        5.23      0.47 o 
  -3  10   1       12.14       12.31      0.48 o 
  -2  10   1        1.60        1.28      0.15 o 
  -1  10   1       21.54       25.81      0.44 o 
   0  10   1       36.70       38.92      1.06 o 
   1  10   1       53.44       50.92      0.76 o 
   2  10   1       34.26       32.38      0.69 o 
   3  10   1        5.95        4.83      0.33 o 
   4  10   1       93.59       85.05      1.42 o 
   5  10   1        0.13        0.13      0.27 o 
  -5  11   1        4.43        5.00      0.61 o 
  -4  11   1       12.05       10.15      0.61 o 
  -3  11   1       54.19       42.71      1.25 o 
  -2  11   1       74.59       73.76      1.12 o 
  -1  11   1        4.30        3.79      0.20 o 
   0  11   1       85.21       72.24      1.28 o 
   1  11   1      411.17      412.48      7.73 o 
   2  11   1      126.44      120.48      2.14 o 
   3  11   1        4.13        3.80      0.35 o 
   4  11   1        0.16        0.06      0.25 o 
   5  11   1        6.01        6.11      0.52 o 
  -5  12   1       60.88       69.08      1.61 o 
  -4  12   1       18.92       15.68      0.79 o 
  -3  12   1       17.25       17.90      0.85 o 
  -2  12   1      102.25       97.18      2.02 o 
  -1  12   1        6.09        6.72      0.36 o 
   0  12   1      286.73      303.68      6.08 o 
   1  12   1        9.72        7.31      0.39 o 
   2  12   1        0.20        0.12      0.22 o 
   3  12   1       21.06       23.06      0.79 o 
   4  12   1        0.00        0.00      0.34 o 
   5  12   1        5.05        3.32      0.54 o 
  -4  13   1        0.40        0.58      0.35 o 
  -3  13   1        0.09       -0.12      0.30 o 
  -2  13   1       25.79       24.87      0.79 o 
  -1  13   1       23.76       24.07      0.82 o 
   0  13   1        8.41        7.43      0.53 o 
   1  13   1        3.09        3.26      0.37 o 
   2  13   1       20.84       19.24      0.68 o 
   3  13   1        0.20        0.18      0.26 o 
   4  13   1       20.61       18.96      0.89 o 
  -4  14   1        7.19        9.41      0.66 o 
  -3  14   1        1.29        1.71      0.40 o 
  -2  14   1       17.84       17.48      0.66 o 
  -1  14   1       26.73       27.53      0.75 o 
   0  14   1      222.15      223.18      4.16 o 
   1  14   1       53.57       53.37      1.32 o 
   2  14   1        2.19        2.34      0.31 o 
   3  14   1        2.57        1.84      0.47 o 
   4  14   1       11.56       13.30      1.25 o 
  -3  15   1        0.33        0.35      0.35 o 
  -2  15   1        8.78        7.73      0.49 o 
  -1  15   1       23.49       24.13      0.68 o 
   0  15   1        2.05        1.67      0.43 o 
   1  15   1       24.30       25.48      1.37 o 
   2  15   1        4.38        5.17      0.59 o 
   3  15   1       11.16       10.77      0.80 o 
  -2  16   1        4.16        5.78      0.95 o 
  -1  16   1       12.41       13.22      0.62 o 
   0  16   1        2.33        1.80      0.43 o 
   1  16   1      103.45      105.70      3.17 o 
   2  16   1        0.06        0.41      0.43 o 
  -1  17   1        0.43        0.60      0.51 o 
   0  17   1       19.16       19.20      0.97 o 
  -6   0   2       88.58       88.79      2.78 o 
  -4   0   2      153.45      154.71      4.48 o 
  -2   0   2     7452.38     7140.89    155.78 o 
   0   0   2     2567.18     2421.71    149.80 o 
   2   0   2       11.98       12.53      1.01 o 
   4   0   2        3.58        4.71      0.72 o 
   6   0   2       60.70       59.89      2.27 o 
  -7   1   2        0.81        0.49      0.40 o 
  -6   1   2       16.78       18.10      0.81 o 
  -5   1   2       63.20       68.33      1.46 o 
  -4   1   2        0.44        0.07      0.14 o 
  -3   1   2       54.43       51.11      1.13 o 
  -2   1   2      190.06      181.98      2.31 o 
  -1   1   2      196.20      187.85      3.91 o 
   0   1   2      162.82      170.09      5.20 o 
   1   1   2     7777.31     7337.67    125.77 o 
   2   1   2       64.89       62.84      1.13 o 
   3   1   2        4.54        5.34      0.32 o 
   4   1   2       87.21       97.16      2.57 o 
   5   1   2        2.31        2.43      0.33 o 
   6   1   2      168.61      173.45      1.96 o 
   7   1   2        2.42        3.66      0.54 o 
  -7   2   2        0.06        0.19      0.39 o 
  -6   2   2        3.96        4.40      0.54 o 
  -5   2   2      278.67      269.33      4.90 o 
  -4   2   2        0.35        1.50      0.22 o 
  -3   2   2        1.76        4.70      0.39 o 
  -2   2   2       94.72       92.89      1.45 o 
  -1   2   2       97.08       95.74      1.23 o 
   0   2   2     3000.48     3045.09     42.61 o 
   1   2   2     1795.11     1824.93     17.46 o 
   2   2   2      121.62      111.88      2.07 o 
   3   2   2       91.91       73.53      1.32 o 
   4   2   2       11.12       10.79      0.65 o 
   5   2   2        0.93        1.17      0.28 o 
   6   2   2        1.01        0.88      0.29 o 
   7   2   2       71.90       72.85      1.57 o 
  -7   3   2        5.81        5.31      0.48 o 
  -6   3   2        1.09        0.83      0.34 o 
  -5   3   2      180.39      184.40      3.55 o 
  -4   3   2       75.74       68.57      1.98 o 
  -3   3   2      431.51      397.73      5.85 o 
  -2   3   2      705.54      636.23      7.66 o 
  -1   3   2        1.61        1.63      0.12 o 
   0   3   2     2218.04     2202.96     47.74 o 
   1   3   2      452.13      467.76      6.97 o 
   2   3   2        1.21        2.04      0.18 o 
   3   3   2      254.14      303.43      4.35 o 
   4   3   2       41.45       42.34      1.06 o 
   5   3   2        2.42        2.27      0.32 o 
   6   3   2       20.59       23.39      0.69 o 
   7   3   2        7.18        9.03      0.68 o 
  -7   4   2        1.78        1.29      0.36 o 
  -6   4   2        0.28        0.47      0.30 o 
  -5   4   2      217.19      203.27      4.75 o 
  -4   4   2      144.20      147.44      2.25 o 
  -3   4   2      163.13      180.76      2.58 o 
  -2   4   2       60.53       48.97      0.86 o 
  -1   4   2       32.49       37.60      0.63 o 
   0   4   2        2.77        2.37      0.15 o 
   1   4   2     1100.04     1132.35     20.44 o 
   2   4   2        7.17        2.69      0.20 o 
   3   4   2        5.15        1.93      0.17 o 
   4   4   2       12.34       16.00      0.64 o 
   5   4   2        2.97        3.52      0.36 o 
   6   4   2       44.63       48.31      1.07 o 
  -6   5   2       17.75       17.31      0.69 o 
  -5   5   2       51.00       53.05      1.25 o 
  -4   5   2       16.70       17.28      0.67 o 
  -3   5   2      110.09      107.30      1.80 o 
  -2   5   2       63.90       60.18      1.04 o 
  -1   5   2      308.42      309.96      5.09 o 
   0   5   2        0.39        0.01      0.07 o 
   1   5   2      110.44      109.53      2.07 o 
   2   5   2     1137.27     1257.78     25.15 o 
   3   5   2        0.41        0.05      0.12 o 
   4   5   2      299.39      292.62      5.28 o 
   5   5   2        7.75        5.79      0.43 o 
   6   5   2        1.26        1.83      0.35 o 
  -6   6   2        0.80        0.51      0.35 o 
  -5   6   2       52.17       46.71      1.35 o 
  -4   6   2      175.59      167.54      2.90 o 
  -3   6   2      176.30      180.02      2.79 o 
  -2   6   2      772.16      814.56      9.15 o 
  -1   6   2      405.54      459.92      4.66 o 
   0   6   2      120.11      126.14      2.34 o 
   1   6   2      255.06      271.10      4.45 o 
   2   6   2      128.90      142.16      1.97 o 
   3   6   2       28.47       30.78      0.72 o 
   4   6   2        0.00        1.05      0.88 o 
   5   6   2        1.74        2.34      0.33 o 
   6   6   2        1.97        2.21      0.36 o 
  -6   7   2        0.02        0.09      0.34 o 
  -5   7   2        0.06        0.03      0.25 o 
  -4   7   2       96.62       95.08      1.77 o 
  -3   7   2       13.14       12.32      0.37 o 
  -2   7   2        8.44        9.96      0.29 o 
  -1   7   2       43.01       41.87      0.77 o 
   0   7   2       99.16      102.60      1.59 o 
   1   7   2      634.46      658.08      8.85 o 
   2   7   2        0.95        0.34      0.11 o 
   3   7   2        3.12        2.44      0.23 o 
   4   7   2        0.20        0.12      0.19 o 
   5   7   2       76.37       69.81      1.31 o 
   6   7   2        5.26        4.72      0.42 o 
  -6   8   2       17.40       18.50      0.79 o 
  -5   8   2        0.12        0.67      0.28 o 
  -4   8   2       31.20       30.32      0.93 o 
  -3   8   2        4.15        5.99      0.27 o 
  -2   8   2      215.49      181.31      2.90 o 
  -1   8   2      714.85      733.06     12.07 o 
   0   8   2        3.53        5.77      0.21 o 
   1   8   2        8.02        8.26      0.27 o 
   2   8   2        1.16        0.98      0.13 o 
   3   8   2       69.27       71.27      1.73 o 
   4   8   2        2.81        1.46      0.26 o 
   5   8   2       50.13       46.38      1.03 o 
   6   8   2        0.79        0.83      0.32 o 
  -6   9   2        5.88        8.48      0.58 o 
  -5   9   2        0.01        0.20      0.30 o 
  -4   9   2      173.25      180.35      4.50 o 
  -3   9   2       66.14       60.65      0.89 o 
  -2   9   2      232.39      243.88      2.29 o 
  -1   9   2       17.93       19.03      0.43 o 
   0   9   2       32.32       37.37      0.76 o 
   1   9   2      250.14      256.57      4.88 o 
   2   9   2       84.58       89.20      1.14 o 
   3   9   2       93.13       84.02      1.85 o 
   4   9   2        2.29        2.13      0.28 o 
   5   9   2       23.30       19.93      0.70 o 
   6   9   2        2.14        1.78      0.34 o 
  -5  10   2      104.62      100.22      2.35 o 
  -4  10   2        0.85        0.78      0.27 o 
  -3  10   2        8.70        6.53      0.35 o 
  -2  10   2       31.00       25.75      0.56 o 
  -1  10   2       26.60       31.44      0.50 o 
   0  10   2       10.43       10.86      0.33 o 
   1  10   2       47.43       44.51      1.26 o 
   2  10   2      153.23      162.89      2.75 o 
   3  10   2      144.99      129.58      2.02 o 
   4  10   2       10.52        9.02      0.44 o 
   5  10   2       10.23       12.24      0.58 o 
  -5  11   2       15.60       14.92      0.84 o 
  -4  11   2       62.07       60.34      1.50 o 
  -3  11   2       24.76       21.71      1.21 o 
  -2  11   2       39.18       35.99      0.79 o 
  -1  11   2       31.20       34.15      0.84 o 
   0  11   2      263.88      265.13      3.93 o 
   1  11   2        5.57        5.80      0.34 o 
   2  11   2        3.45        2.01      0.22 o 
   3  11   2        2.22        2.80      0.33 o 
   4  11   2        2.78        4.32      0.34 o 
   5  11   2        0.74        2.33      0.41 o 
  -5  12   2        1.06        1.64      0.47 o 
  -4  12   2       22.87       21.82      1.13 o 
  -3  12   2        7.58        4.72      0.50 o 
  -2  12   2        0.00        0.04      0.19 o 
  -1  12   2        9.53       10.60      0.50 o 
   0  12   2        4.99        4.86      0.31 o 
   1  12   2      147.16      148.02      2.76 o 
   2  12   2       20.75       16.21      0.59 o 
   3  12   2       17.45       17.18      0.62 o 
   4  12   2       18.25       18.56      0.74 o 
   5  12   2        3.93        3.76      0.89 o 
  -4  13   2        6.34        6.99      0.60 o 
  -3  13   2        4.23        3.25      0.44 o 
  -2  13   2       17.30       14.87      0.62 o 
  -1  13   2        9.82       11.18      0.49 o 
   0  13   2      116.70      121.69      2.74 o 
   1  13   2       17.61       19.84      0.94 o 
   2  13   2       13.64       14.75      0.60 o 
   3  13   2       82.92       81.52      1.48 o 
   4  13   2        2.31        2.18      0.53 o 
  -4  14   2        5.24        6.12      0.57 o 
  -3  14   2       70.61       72.75      2.15 o 
  -2  14   2       56.55       54.69      3.31 o 
  -1  14   2        0.39        0.61      0.25 o 
   0  14   2       46.31       47.60      0.99 o 
   1  14   2       28.52       28.28      1.37 o 
   2  14   2       13.31       10.19      0.75 o 
   3  14   2        6.81        6.44      0.65 o 
   4  14   2        5.72        6.09      0.64 o 
  -3  15   2        0.23        0.68      0.32 o 
  -2  15   2        4.88        6.32      0.54 o 
  -1  15   2       37.33       37.49      0.97 o 
   0  15   2        0.00       -0.04      0.33 o 
   1  15   2       54.88       59.63      1.82 o 
   2  15   2       16.68       18.26      0.97 o 
   3  15   2        5.51        7.62      0.69 o 
  -2  16   2        1.68        1.02      0.39 o 
  -1  16   2        5.90        6.65      0.50 o 
   0  16   2       25.04       24.71      1.76 o 
   1  16   2        0.36        0.65      0.46 o 
   2  16   2        6.93        5.14      0.60 o 
  -1  17   2       11.33       11.81      0.80 o 
   0  17   2        4.86        4.59      0.53 o 
   1  17   2       45.63       45.76      1.79 o 
  -7   0   3        3.15        4.33      0.63 o 
  -5   0   3        0.52       -0.21      0.31 o 
  -3   0   3     1711.37     1743.61     45.88 o 
  -1   0   3      681.62      556.65     24.49 o 
   1   0   3       37.54       27.97      0.83 o 
   3   0   3       50.87       69.40      2.28 o 
   5   0   3        1.97        1.85      0.54 o 
   7   0   3       14.45       13.74      0.95 o 
  -7   1   3       14.06       16.79      0.80 o 
  -6   1   3        0.00       -0.04      0.32 o 
  -5   1   3        9.60       10.39      0.56 o 
  -4   1   3      150.36      144.89      2.49 o 
  -3   1   3        0.89        0.89      0.15 o 
  -2   1   3      993.58      973.18     12.56 o 
   0   1   3      162.69      186.19      2.31 o 
   1   1   3      295.44      312.97      6.06 o 
   2   1   3        1.99        5.04      0.27 o 
   3   1   3      318.19      362.63      5.11 o 
   4   1   3      234.92      213.94      7.56 o 
   5   1   3       11.69        9.81      0.57 o 
   6   1   3        2.56        3.13      0.43 o 
   7   1   3        4.35        3.17      0.61 o 
  -7   2   3       50.50       54.97      1.15 o 
  -6   2   3        0.24        0.30      0.33 o 
  -5   2   3      110.86      113.11      2.77 o 
  -4   2   3       12.98       13.28      0.53 o 
  -3   2   3        2.29        0.07      0.09 o 
  -2   2   3      269.73      257.61      5.07 o 
  -1   2   3      374.47      395.94      3.67 o 
   0   2   3      738.81      704.09     15.83 o 
   1   2   3      652.34      706.84     11.70 o 
   2   2   3        0.20        0.08      0.08 o 
   3   2   3       77.01       81.40      1.30 o 
   4   2   3        3.37        3.67      0.40 o 
   5   2   3        0.97        0.56      0.31 o 
   6   2   3       37.58       40.76      1.06 o 
   7   2   3       15.25       16.47      1.05 o 
  -7   3   3        6.99        7.45      0.63 o 
  -6   3   3       13.82       13.16      0.70 o 
  -5   3   3       40.87       37.31      0.92 o 
  -4   3   3      409.38      390.23      3.84 o 
  -3   3   3       33.81       34.06      0.69 o 
  -2   3   3      168.72      185.16      2.43 o 
  -1   3   3     1528.33     1491.72     16.82 o 
   0   3   3      864.42      926.67     13.31 o 
   1   3   3     1902.60     1949.25     34.99 o 
   2   3   3      436.63      493.09      6.46 o 
   3   3   3        0.00        0.54      0.13 o 
   4   3   3        0.18        0.01      0.23 o 
   5   3   3       16.84       16.72      0.65 o 
   6   3   3        7.08        6.99      0.42 o 
  -7   4   3       25.15       24.34      0.79 o 
  -6   4   3       24.11       25.90      0.94 o 
  -5   4   3       78.01       77.39      1.62 o 
  -4   4   3       25.06       27.77      0.75 o 
  -3   4   3        8.71        5.97      0.26 o 
  -2   4   3       84.90       85.06      1.68 o 
  -1   4   3       35.14       38.27      0.64 o 
   0   4   3        0.85        0.15      0.07 o 
   1   4   3       94.71      100.06      1.37 o 
   2   4   3     2078.98     2178.63     31.34 o 
   3   4   3      164.70      150.03      2.90 o 
   4   4   3       27.17       32.42      1.01 o 
   5   4   3        2.14        2.30      0.35 o 
   6   4   3       39.13       37.53      0.95 o 
  -6   5   3        0.01       -0.20      0.30 o 
  -5   5   3        6.72        7.61      0.42 o 
  -4   5   3      562.08      568.49      9.61 o 
  -3   5   3      160.56      138.99      2.48 o 
  -2   5   3        0.16        0.21      0.09 o 
  -1   5   3      263.17      254.81      2.97 o 
   0   5   3      140.74      138.16      2.35 o 
   1   5   3      307.75      337.95      4.84 o 
   2   5   3        1.56        2.04      0.16 o 
   3   5   3        1.10        0.30      0.13 o 
   4   5   3        2.45        4.72      0.35 o 
   5   5   3        0.00        0.07      0.25 o 
   6   5   3        1.88        2.09      0.36 o 
  -6   6   3        9.80        8.95      0.51 o 
  -5   6   3        1.04        0.83      0.25 o 
  -4   6   3      426.77      429.24      5.04 o 
  -3   6   3       23.84       25.14      0.57 o 
  -2   6   3       82.63      100.98      1.37 o 
  -1   6   3      541.88      568.61      7.25 o 
   0   6   3       30.15       52.92      2.11 o 
   1   6   3      122.90      130.04      2.19 o 
   2   6   3      175.96      193.64      2.37 o 
   3   6   3       11.46       10.86      0.43 o 
   4   6   3       28.53       28.11      0.87 o 
   5   6   3       12.88        9.19      0.52 o 
   6   6   3        2.57        2.69      0.38 o 
  -6   7   3       19.67       20.04      0.72 o 
  -5   7   3        0.42        0.36      0.27 o 
  -4   7   3      111.99      110.31      2.72 o 
  -3   7   3        7.19        5.50      0.25 o 
  -2   7   3      247.98      245.14      3.24 o 
  -1   7   3       17.86       19.77      0.41 o 
   0   7   3       17.05       26.01      0.59 o 
   1   7   3       22.02       26.41      0.54 o 
   2   7   3      356.79      360.37      6.35 o 
   3   7   3       73.30       69.49      1.12 o 
   4   7   3      242.74      222.05      4.42 o 
   5   7   3       74.29       73.69      1.29 o 
   6   7   3        0.13       -0.07      0.28 o 
  -6   8   3        6.65        8.36      0.50 o 
  -5   8   3       12.28       10.32      0.51 o 
  -4   8   3       96.85      100.89      1.85 o 
  -3   8   3      114.59      105.57      1.55 o 
  -2   8   3       15.28       15.84      0.39 o 
  -1   8   3       28.72       27.20      0.47 o 
   0   8   3       23.19       19.11      0.48 o 
   1   8   3      162.62      142.10      3.05 o 
   2   8   3        7.84        5.91      0.28 o 
   3   8   3        3.98        6.60      0.39 o 
   4   8   3       89.42       87.48      2.01 o 
   5   8   3        1.73        2.28      0.35 o 
   6   8   3        1.88        1.54      0.34 o 
  -6   9   3        0.80        1.77      0.36 o 
  -5   9   3       86.14       87.72      1.47 o 
  -4   9   3       43.76       41.79      1.22 o 
  -3   9   3       32.68       33.64      0.80 o 
  -2   9   3      121.07      116.18      1.21 o 
  -1   9   3      222.88      213.49      2.73 o 
   0   9   3        1.97        2.73      0.19 o 
   1   9   3       93.65       97.36      2.01 o 
   2   9   3        6.77        7.95      0.35 o 
   3   9   3        4.81        3.44      0.30 o 
   4   9   3        0.20        0.26      0.22 o 
   5   9   3        4.62        4.31      0.40 o 
  -5  10   3       25.52       27.61      0.78 o 
  -4  10   3       26.22       28.49      0.78 o 
  -3  10   3       62.60       58.69      1.12 o 
  -2  10   3        0.90        1.45      0.17 o 
  -1  10   3      139.44      139.03      2.01 o 
   0  10   3       28.65       34.64      0.68 o 
   1  10   3      230.41      244.20      5.52 o 
   2  10   3      153.85      160.87      2.80 o 
   3  10   3       36.60       29.25      0.78 o 
   4  10   3        1.12        1.16      0.25 o 
   5  10   3       15.37       16.14      0.65 o 
  -5  11   3       97.23      107.53      2.02 o 
  -4  11   3       45.51       49.78      1.08 o 
  -3  11   3       14.51       14.21      0.59 o 
  -2  11   3       70.07       67.29      1.72 o 
  -1  11   3       12.12        9.55      0.38 o 
   0  11   3        7.81        8.80      0.38 o 
   1  11   3      285.55      283.79      3.74 o 
   2  11   3       18.57       15.41      0.55 o 
   3  11   3        0.13        0.02      0.19 o 
   4  11   3       18.09       16.93      0.63 o 
   5  11   3        0.15       -0.39      0.40 o 
  -5  12   3       31.43       27.85      1.04 o 
  -4  12   3       17.08       15.59      0.82 o 
  -3  12   3       14.00       15.24      0.76 o 
  -2  12   3       59.86       61.03      1.82 o 
  -1  12   3       66.77       67.53      1.20 o 
   0  12   3       92.82       95.01      1.76 o 
   1  12   3        0.03        0.13      0.16 o 
   2  12   3        1.90        2.16      0.25 o 
   3  12   3       75.63       70.74      1.16 o 
   4  12   3        0.72        1.59      0.40 o 
   5  12   3        7.92        9.48      1.07 o 
  -4  13   3        9.42       11.41      0.73 o 
  -3  13   3       10.63        9.76      1.31 o 
  -2  13   3        0.13        0.37      0.30 o 
  -1  13   3       19.62       20.51      0.86 o 
   0  13   3       35.11       35.29      1.21 o 
   1  13   3       37.25       33.55      1.43 o 
   2  13   3       15.66       13.51      0.80 o 
   3  13   3        9.41       12.34      0.82 o 
   4  13   3       45.16       45.13      2.18 o 
  -4  14   3       21.88       21.19      0.90 o 
  -3  14   3       14.60       12.99      0.72 o 
  -2  14   3       26.63       22.05      0.75 o 
  -1  14   3       45.46       48.28      1.37 o 
   0  14   3       40.51       41.97      1.64 o 
   1  14   3        1.64        1.17      0.40 o 
   2  14   3        4.87        5.78      0.83 o 
   3  14   3        0.29        0.25      0.43 o 
   4  14   3       19.07       23.92      1.49 o 
  -3  15   3       19.84       22.40      0.87 o 
  -2  15   3        0.03        0.14      0.27 o 
  -1  15   3       29.92       30.43      0.88 o 
   0  15   3        1.49        1.33      0.39 o 
   1  15   3        0.29        0.62      0.39 o 
   2  15   3        0.39        0.42      0.54 o 
   3  15   3        1.72        3.09      0.59 o 
  -2  16   3        3.46        2.60      0.45 o 
  -1  16   3       25.83       26.70      0.84 o 
   0  16   3        4.38        4.83      0.53 o 
   1  16   3        5.47        5.64      0.60 o 
   2  16   3        0.35        0.89      0.60 o 
   0  17   3        6.31        7.45      0.62 o 
  -6   0   4       17.06       19.21      0.99 o 
  -4   0   4       16.83       14.14      0.69 o 
  -2   0   4      510.68      539.73     10.84 o 
   0   0   4       70.20       82.79      2.00 o 
   2   0   4      272.82      241.98      8.07 o 
   4   0   4        5.25        7.10      0.95 o 
   6   0   4        2.95        2.36      0.52 o 
  -7   1   4       22.54       27.27      0.83 o 
  -6   1   4        0.32        0.20      0.30 o 
  -5   1   4       16.67       17.64      0.67 o 
  -4   1   4       59.97       55.36      1.09 o 
  -3   1   4      257.90      289.22      8.48 o 
  -2   1   4       15.15       18.76      0.47 o 
  -1   1   4     2291.79     2275.59     29.73 o 
   0   1   4       39.14       34.55      0.56 o 
   1   1   4     1013.14     1035.21     14.72 o 
   2   1   4        3.53        3.57      0.19 o 
   3   1   4       20.09       16.65      0.45 o 
   4   1   4      237.58      234.98      6.12 o 
   5   1   4       18.41       18.64      0.77 o 
   6   1   4        0.65        0.57      0.34 o 
  -7   2   4       23.60       24.31      0.92 o 
  -6   2   4       10.50       11.38      0.64 o 
  -5   2   4        5.97        5.17      0.48 o 
  -4   2   4        0.00       -0.13      0.19 o 
  -3   2   4       46.99       45.72      0.93 o 
  -2   2   4      753.44      792.23     10.22 o 
  -1   2   4      239.82      236.56      4.37 o 
   0   2   4       23.78       20.62      0.43 o 
   1   2   4       13.03       19.33      0.46 o 
   2   2   4       33.36       26.20      0.60 o 
   3   2   4        4.93        9.72      0.37 o 
   4   2   4       14.05       16.01      0.78 o 
   5   2   4       50.20       47.74      1.60 o 
   6   2   4        4.01        3.93      0.41 o 
  -7   3   4        6.17        7.02      0.52 o 
  -6   3   4       19.99       19.90      0.70 o 
  -5   3   4       50.52       46.91      1.17 o 
  -4   3   4       62.53       64.45      1.17 o 
  -3   3   4        0.65        1.89      0.18 o 
  -2   3   4      193.33      197.68      3.10 o 
  -1   3   4      355.46      427.62      6.03 o 
   0   3   4      227.41      219.99      3.99 o 
   1   3   4       39.85       47.41      0.93 o 
   2   3   4        1.54        1.76      0.18 o 
   3   3   4        0.37        0.84      0.19 o 
   4   3   4        5.22        8.79      0.57 o 
   5   3   4        7.19        8.55      0.59 o 
   6   3   4       13.02       13.03      0.61 o 
  -6   4   4       31.55       35.27      1.07 o 
  -5   4   4        2.07        2.43      0.32 o 
  -4   4   4      135.27      125.04      2.09 o 
  -3   4   4        0.03        0.30      0.11 o 
  -2   4   4       31.00       30.12      0.60 o 
  -1   4   4       32.37       42.12      0.70 o 
   0   4   4      891.24      942.28     13.54 o 
   1   4   4     1435.36     1499.78     18.22 o 
   2   4   4        0.05        0.18      0.10 o 
   3   4   4        0.13        0.02      0.13 o 
   4   4   4       10.47       14.50      0.61 o 
   5   4   4      135.22      130.78      3.00 o 
   6   4   4        9.10        7.63      0.59 o 
  -6   5   4        9.72       10.43      0.64 o 
  -5   5   4       42.10       44.39      1.53 o 
  -4   5   4      270.50      263.52      3.38 o 
  -3   5   4        1.62        2.09      0.19 o 
  -2   5   4        0.18        0.10      0.08 o 
  -1   5   4      544.00      532.26      6.89 o 
   0   5   4       15.76       28.56      0.59 o 
   1   5   4       14.94       17.05      0.41 o 
   2   5   4     1137.63     1161.30     13.42 o 
   3   5   4        1.64        0.56      0.15 o 
   4   5   4        8.77        6.16      0.38 o 
   5   5   4       58.70       55.52      1.18 o 
   6   5   4       28.24       26.03      0.83 o 
  -6   6   4        3.94        3.98      0.41 o 
  -5   6   4        2.33        1.69      0.31 o 
  -4   6   4      174.14      184.83      2.54 o 
  -3   6   4      251.99      225.53      4.08 o 
  -2   6   4        0.74        2.51      0.16 o 
  -1   6   4      163.32      164.34      2.45 o 
   0   6   4        3.03        0.49      0.09 o 
   1   6   4      295.47      287.26      4.15 o 
   2   6   4       36.86       36.27      0.86 o 
   3   6   4      122.67      131.95      1.59 o 
   4   6   4        6.14        6.32      0.40 o 
   5   6   4       45.92       46.31      1.11 o 
   6   6   4        7.05        6.45      0.47 o 
  -6   7   4       16.88       16.65      0.67 o 
  -5   7   4        0.68        0.88      0.30 o 
  -4   7   4        0.78        0.94      0.25 o 
  -3   7   4       54.35       52.00      0.92 o 
  -2   7   4      141.32      142.07      2.28 o 
  -1   7   4      202.62      188.65      2.66 o 
   0   7   4        6.13        4.94      0.24 o 
   1   7   4        8.07        7.93      0.35 o 
   2   7   4      144.76      165.49      2.51 o 
   3   7   4      159.84      172.65      2.71 o 
   4   7   4       43.08       39.28      1.06 o 
   5   7   4        4.79        3.45      0.39 o 
   6   7   4        3.66        4.14      0.41 o 
  -6   8   4        0.38        0.20      0.31 o 
  -5   8   4       34.14       36.46      0.88 o 
  -4   8   4       17.69       18.54      0.64 o 
  -3   8   4      891.78      909.40     10.22 o 
  -2   8   4       26.40       23.43      0.47 o 
  -1   8   4       98.39      106.23      1.91 o 
   0   8   4       14.25       17.69      0.53 o 
   1   8   4       28.51       29.57      0.94 o 
   2   8   4       76.52       66.63      0.96 o 
   3   8   4       19.75       19.23      0.62 o 
   4   8   4       46.20       41.58      1.12 o 
   5   8   4        0.15        0.20      0.27 o 
   6   8   4        5.14        5.09      0.44 o 
  -6   9   4        1.25        1.43      0.34 o 
  -5   9   4        7.22        8.53      0.49 o 
  -4   9   4      146.76      146.11      3.22 o 
  -3   9   4       76.18       74.55      1.49 o 
  -2   9   4        0.80        0.95      0.14 o 
  -1   9   4      238.44      248.98      3.16 o 
   0   9   4      263.44      280.44      7.91 o 
   1   9   4      308.54      290.96      6.20 o 
   2   9   4       54.78       54.92      1.11 o 
   3   9   4      108.07      111.65      2.40 o 
   4   9   4       51.78       49.22      0.96 o 
   5   9   4       40.60       34.59      0.93 o 
  -5  10   4        8.28        6.64      0.61 o 
  -4  10   4        1.35        1.63      0.34 o 
  -3  10   4        0.14        0.20      0.22 o 
  -2  10   4       28.53       26.39      0.68 o 
  -1  10   4        2.26        3.28      0.25 o 
   0  10   4        0.85        1.31      0.22 o 
   1  10   4      222.35      228.97      6.39 o 
   2  10   4       34.09       34.81      0.96 o 
   3  10   4        0.02        0.33      0.19 o 
   4  10   4        7.24        6.74      0.40 o 
   5  10   4       10.32       11.68      0.63 o 
  -5  11   4       25.20       25.36      1.37 o 
  -4  11   4        5.96        7.14      0.54 o 
  -3  11   4       14.71       15.58      0.61 o 
  -2  11   4       39.40       35.55      0.78 o 
  -1  11   4        1.20        1.86      0.24 o 
   0  11   4       64.32       64.24      1.63 o 
   1  11   4        3.05        3.10      0.30 o 
   2  11   4        4.16        6.00      0.41 o 
   3  11   4       30.33       33.92      0.84 o 
   4  11   4        4.45        4.42      0.48 o 
   5  11   4        3.91        3.38      0.59 o 
  -5  12   4        0.36        2.68      0.66 o 
  -4  12   4        1.14        1.12      0.42 o 
  -3  12   4        7.24        7.55      0.57 o 
  -2  12   4       57.70       58.41      1.47 o 
  -1  12   4       15.49       13.66      0.49 o 
   0  12   4      242.64      242.57      5.37 o 
   1  12   4       20.08       19.92      0.85 o 
   2  12   4        8.97        8.20      0.63 o 
   3  12   4        0.72        0.42      0.40 o 
   4  12   4        9.48       11.71      0.68 o 
  -4  13   4       13.65       13.55      1.19 o 
  -3  13   4        3.95        2.96      0.43 o 
  -2  13   4       17.03       19.44      0.71 o 
  -1  13   4        0.90        0.99      0.32 o 
   0  13   4        5.41        5.51      0.52 o 
   1  13   4        9.02        8.41      0.60 o 
   2  13   4        0.22       -0.24      0.42 o 
   3  13   4        3.62        4.25      0.59 o 
   4  13   4        2.07        1.22      0.53 o 
  -3  14   4        0.01       -0.04      0.31 o 
  -2  14   4       64.66       63.26      1.22 o 
  -1  14   4        8.80       10.25      0.81 o 
   0  14   4        5.49        5.23      1.10 o 
   1  14   4       10.32       11.05      0.70 o 
   2  14   4        7.26        7.87      0.89 o 
   3  14   4       10.37       14.47      0.88 o 
  -3  15   4        9.02        8.60      0.60 o 
  -2  15   4        7.45        7.97      0.50 o 
  -1  15   4       15.70       18.15      0.85 o 
   0  15   4       10.00        9.76      1.04 o 
   1  15   4        5.23        6.05      0.59 o 
   2  15   4        5.10        4.59      0.78 o 
   3  15   4        5.25        3.52      0.83 o 
  -2  16   4       39.66       37.91      1.42 o 
  -1  16   4        0.11        0.45      0.34 o 
   0  16   4        1.76        1.46      0.43 o 
   1  16   4        9.50        9.82      0.69 o 
  -7   0   5        4.43        7.11      0.69 o 
  -5   0   5       50.97       43.43      1.58 o 
  -3   0   5        9.67        5.82      0.45 o 
  -1   0   5      252.77      247.46      5.74 o 
   1   0   5       98.62      102.76      5.61 o 
   3   0   5       10.40       10.09      0.59 o 
   5   0   5       79.92       84.38      2.96 o 
  -7   1   5        9.37        8.95      0.54 o 
  -6   1   5       62.81       65.81      1.20 o 
  -5   1   5        0.09        0.08      0.24 o 
  -4   1   5       19.33       17.94      0.70 o 
  -3   1   5       12.43       15.01      0.50 o 
  -2   1   5       90.93       92.09      1.53 o 
  -1   1   5        8.43        8.65      0.28 o 
   0   1   5      500.63      502.87      8.29 o 
   1   1   5      282.25      291.63      3.87 o 
   2   1   5      525.10      517.05      6.99 o 
   3   1   5      118.92      125.45      3.17 o 
   4   1   5        0.01        0.42      0.34 o 
   5   1   5       23.72       23.79      1.16 o 
   6   1   5        2.56        1.88      0.36 o 
  -6   2   5        1.44        0.82      0.38 o 
  -5   2   5       34.60       33.95      1.11 o 
  -4   2   5       37.83       34.26      1.01 o 
  -3   2   5      180.46      177.39      3.64 o 
  -2   2   5      287.23      346.88      4.75 o 
  -1   2   5       40.37       58.21      0.87 o 
   0   2   5      206.26      201.16      3.29 o 
   1   2   5      431.11      489.70      6.32 o 
   2   2   5       32.40       27.92      0.55 o 
   3   2   5       18.74       24.48      0.66 o 
   4   2   5       37.60       36.45      1.20 o 
   5   2   5       43.96       45.13      1.47 o 
   6   2   5       68.60       68.89      1.55 o 
  -6   3   5        3.99        6.51      0.46 o 
  -5   3   5       24.61       23.02      0.97 o 
  -4   3   5       50.73       50.87      1.50 o 
  -3   3   5        5.09        6.34      0.34 o 
  -2   3   5       28.56       22.90      0.93 o 
  -1   3   5     1114.56     1207.05     17.69 o 
   0   3   5       12.94       22.00      0.50 o 
   1   3   5       82.47       76.08      1.57 o 
   2   3   5       15.11       17.28      0.42 o 
   3   3   5        0.16        0.25      0.14 o 
   4   3   5       19.47       21.12      0.74 o 
   5   3   5       21.16       22.53      0.89 o 
   6   3   5        0.19        0.33      0.33 o 
  -6   4   5        9.23       10.37      0.53 o 
  -5   4   5        4.79        4.49      0.39 o 
  -4   4   5        4.01        1.55      0.21 o 
  -3   4   5       34.48       31.26      0.78 o 
  -2   4   5        5.04        4.50      0.22 o 
  -1   4   5      379.16      404.78      6.52 o 
   0   4   5      289.48      270.38      5.07 o 
   1   4   5        3.80        2.67      0.18 o 
   2   4   5      523.30      546.07      6.91 o 
   3   4   5        4.21        5.34      0.29 o 
   4   4   5        1.85        1.95      0.30 o 
   5   4   5        5.46        6.81      0.53 o 
   6   4   5        6.62        7.71      0.53 o 
  -6   5   5       32.66       36.46      1.11 o 
  -5   5   5        0.30        0.44      0.26 o 
  -4   5   5        4.17        3.51      0.28 o 
  -3   5   5        0.06        0.12      0.12 o 
  -2   5   5       99.56       98.85      1.25 o 
  -1   5   5       17.96       24.06      0.48 o 
   0   5   5      184.33      217.61      3.29 o 
   1   5   5      166.23      182.52      2.92 o 
   2   5   5        0.73        0.29      0.15 o 
   3   5   5       90.10       86.92      1.24 o 
   4   5   5        0.36        0.16      0.21 o 
   5   5   5       57.87       55.93      1.13 o 
   6   5   5        0.54        0.24      0.30 o 
  -6   6   5       91.80       97.15      1.86 o 
  -5   6   5        0.17        0.00      0.33 o 
  -4   6   5      337.21      329.34      5.22 o 
  -3   6   5      629.66      626.06      5.46 o 
  -2   6   5       57.37       57.54      1.05 o 
  -1   6   5        1.74        2.83      0.15 o 
   0   6   5        3.33        2.94      0.16 o 
   1   6   5       26.65       23.09      0.43 o 
   2   6   5       13.69       15.49      0.49 o 
   3   6   5       18.67       19.84      0.54 o 
   4   6   5        0.77        0.86      0.24 o 
   5   6   5       45.77       44.48      1.02 o 
   6   6   5       24.84       23.94      0.78 o 
  -6   7   5       26.51       28.39      0.96 o 
  -5   7   5        0.00       -0.05      0.25 o 
  -4   7   5       42.26       39.97      2.63 o 
  -3   7   5       54.35       50.76      1.05 o 
  -2   7   5        4.07        2.91      0.18 o 
  -1   7   5        0.90        0.48      0.11 o 
   0   7   5       90.88       87.22      1.73 o 
   1   7   5        8.35        6.49      0.33 o 
   2   7   5     1546.26     1591.08     16.30 o 
   3   7   5      125.61      131.48      2.12 o 
   4   7   5        4.90        4.42      0.35 o 
   5   7   5        7.30        7.94      0.49 o 
   6   7   5        0.02        0.05      0.28 o 
  -6   8   5        1.79        2.69      0.37 o 
  -5   8   5        0.11       -0.01      0.24 o 
  -4   8   5      407.47      398.59     13.10 o 
  -3   8   5        6.37        5.16      0.31 o 
  -2   8   5       53.74       48.73      0.87 o 
  -1   8   5        0.05        0.02      0.09 o 
   0   8   5        0.02        0.26      0.13 o 
   1   8   5        4.63        5.84      0.31 o 
   2   8   5      144.54      139.97      2.74 o 
   3   8   5       74.45       70.69      1.47 o 
   4   8   5        3.79        4.18      0.39 o 
   5   8   5       33.07       30.34      0.85 o 
  -5   9   5       74.26       75.36      1.36 o 
  -4   9   5        1.89        2.42      0.30 o 
  -3   9   5       25.29       26.02      0.61 o 
  -2   9   5        1.07        1.33      0.16 o 
  -1   9   5       24.39       27.61      0.60 o 
   0   9   5       58.08       56.49      1.85 o 
   1   9   5        0.26        0.52      0.28 o 
   2   9   5      145.54      151.37      2.09 o 
   3   9   5        0.17        0.28      0.22 o 
   4   9   5        1.43        1.11      0.26 o 
   5   9   5       10.90       11.16      0.50 o 
  -5  10   5        9.15       10.32      0.67 o 
  -4  10   5       19.77       19.46      0.71 o 
  -3  10   5       21.04       20.36      0.82 o 
  -2  10   5       88.35       88.10      1.54 o 
  -1  10   5      139.89      140.85      2.30 o 
   0  10   5       51.77       50.33      1.21 o 
   1  10   5      331.45      334.45      5.77 o 
   2  10   5       36.85       37.40      1.12 o 
   3  10   5       10.50       12.09      0.49 o 
   4  10   5        0.21        0.07      0.34 o 
   5  10   5        0.07        0.12      0.38 o 
  -5  11   5       27.33       33.59      1.49 o 
  -4  11   5        0.52        1.04      0.31 o 
  -3  11   5        3.91        3.68      0.35 o 
  -2  11   5       47.06       49.68      1.18 o 
  -1  11   5       71.51       69.85      1.52 o 
   0  11   5      145.97      149.50      3.23 o 
   1  11   5      101.09      100.37      2.05 o 
   2  11   5        0.15        0.33      0.27 o 
   3  11   5        0.21        0.17      0.32 o 
   4  11   5        1.49        0.55      0.38 o 
  -4  12   5        0.24        0.61      0.39 o 
  -3  12   5       20.93       20.33      0.66 o 
  -2  12   5       28.29       22.72      0.63 o 
  -1  12   5       60.02       62.03      1.75 o 
   0  12   5        2.03        2.13      0.31 o 
   1  12   5       10.77       10.68      0.53 o 
   2  12   5       12.04       13.49      1.55 o 
   3  12   5        2.94        3.41      0.43 o 
   4  12   5        7.59        9.27      0.63 o 
  -4  13   5        4.06        4.78      0.52 o 
  -3  13   5        9.91        9.26      0.63 o 
  -2  13   5        4.49        6.06      0.45 o 
  -1  13   5        5.16        3.96      0.57 o 
   0  13   5        4.31        4.13      0.45 o 
   1  13   5        4.00        3.59      0.49 o 
   2  13   5        2.10        2.00      0.48 o 
   3  13   5        8.79        9.67      0.78 o 
   4  13   5       12.24       13.96      1.31 o 
  -3  14   5        0.12        0.30      0.31 o 
  -2  14   5       32.65       30.30      1.00 o 
  -1  14   5        0.29        0.15      0.34 o 
   0  14   5        0.45        1.07      0.48 o 
   1  14   5       21.55       20.29      0.92 o 
   2  14   5        2.61        3.59      0.54 o 
   3  14   5        1.55        1.99      0.53 o 
  -2  15   5        2.33        2.90      0.43 o 
  -1  15   5        0.88        0.84      0.37 o 
   0  15   5        2.50        2.17      0.46 o 
   1  15   5       42.80       43.45      1.38 o 
   2  15   5       12.95       13.18      0.82 o 
  -1  16   5        3.42        2.62      0.48 o 
   0  16   5        7.88        8.79      0.64 o 
   1  16   5        3.23        3.25      0.52 o 
  -6   0   6        8.14        5.43      0.63 o 
  -4   0   6       53.95       39.58      1.44 o 
  -2   0   6        7.13       15.59      0.63 o 
   0   0   6      740.18      760.24     19.78 o 
   2   0   6      308.87      343.10      5.55 o 
   4   0   6       20.36       17.30      1.43 o 
   6   0   6       27.36       27.99      1.58 o 
  -6   1   6        7.82        8.81      0.51 o 
  -5   1   6        0.65        0.22      0.26 o 
  -4   1   6        0.32        0.48      0.23 o 
  -3   1   6      144.90      126.05      2.37 o 
  -2   1   6      119.52      128.45      2.05 o 
  -1   1   6      158.43      170.71      2.90 o 
   0   1   6      501.11      526.99      8.38 o 
   1   1   6       73.68       83.37      1.39 o 
   2   1   6       58.90       74.83      1.13 o 
   3   1   6        0.01        0.46      0.17 o 
   4   1   6       20.16       21.14      1.31 o 
   5   1   6        2.87        2.87      0.36 o 
   6   1   6        0.02       -0.14      0.31 o 
  -6   2   6       48.85       48.42      1.03 o 
  -5   2   6       27.60       28.07      0.94 o 
  -4   2   6       10.36        4.53      0.42 o 
  -3   2   6        1.93        2.23      0.27 o 
  -2   2   6        3.61        4.78      0.22 o 
  -1   2   6       93.23       93.09      1.51 o 
   0   2   6     1142.56     1288.78     17.69 o 
   1   2   6       37.69       31.77      0.57 o 
   2   2   6      110.36      116.75      2.20 o 
   3   2   6       58.65       53.89      1.79 o 
   4   2   6       19.09       18.43      0.83 o 
   5   2   6        3.48        3.49      0.53 o 
   6   2   6        0.21        0.27      0.35 o 
  -6   3   6       41.97       39.79      1.08 o 
  -5   3   6       19.88       20.04      0.77 o 
  -4   3   6       32.79       28.97      0.75 o 
  -3   3   6      185.42      179.76      3.22 o 
  -2   3   6       27.04       23.86      0.50 o 
  -1   3   6       22.31       26.16      0.53 o 
   0   3   6        1.03        0.44      0.09 o 
   1   3   6      230.04      263.41      3.25 o 
   2   3   6        0.08        0.92      0.15 o 
   3   3   6        1.98        1.98      0.25 o 
   4   3   6       10.87        8.90      0.48 o 
   5   3   6        2.47        2.54      0.41 o 
   6   3   6       89.83       88.89      3.41 o 
  -6   4   6       32.47       34.15      0.89 o 
  -5   4   6        2.73        2.34      0.37 o 
  -4   4   6        3.09        2.24      0.26 o 
  -3   4   6        0.56        0.71      0.20 o 
  -2   4   6       84.21       81.43      1.65 o 
  -1   4   6      168.18      186.40      2.59 o 
   0   4   6      101.72      100.13      1.58 o 
   1   4   6       24.07       27.99      0.53 o 
   2   4   6        5.66        5.87      0.30 o 
   3   4   6      474.67      493.42      7.57 o 
   4   4   6       23.15       21.69      0.82 o 
   5   4   6        0.32        0.17      0.32 o 
   6   4   6        1.89        1.68      0.38 o 
  -6   5   6       55.64       59.54      2.02 o 
  -5   5   6        9.20       10.46      0.52 o 
  -4   5   6       52.16       48.18      1.00 o 
  -3   5   6      346.45      329.34      5.20 o 
  -2   5   6       78.39       81.68      1.40 o 
  -1   5   6       73.95       93.35      1.23 o 
   0   5   6      208.56      232.38      3.95 o 
   1   5   6        8.38        8.27      0.30 o 
   2   5   6      132.37      129.67      2.35 o 
   3   5   6       79.97       83.91      1.47 o 
   4   5   6        6.81        6.78      0.45 o 
   5   5   6       27.19       26.07      0.80 o 
   6   5   6       11.67       12.42      0.60 o 
  -6   6   6        6.66        6.14      0.53 o 
  -5   6   6        3.30        2.55      0.32 o 
  -4   6   6      167.99      171.96      2.77 o 
  -3   6   6      233.99      235.70      4.15 o 
  -2   6   6       56.99       56.13      0.93 o 
  -1   6   6       52.73       45.85      0.84 o 
   0   6   6      223.39      229.09      3.82 o 
   1   6   6       22.64       16.09      0.44 o 
   2   6   6        3.66        4.12      0.25 o 
   3   6   6       71.18       70.52      1.19 o 
   4   6   6        0.24        0.23      0.22 o 
   5   6   6        4.05        4.64      0.53 o 
   6   6   6        7.36        7.93      0.95 o 
  -6   7   6        2.03        2.83      0.42 o 
  -5   7   6        1.48        1.50      0.35 o 
  -4   7   6       12.32       12.67      1.18 o 
  -3   7   6        1.15        0.77      0.21 o 
  -2   7   6        1.34        1.13      0.17 o 
  -1   7   6        3.67        3.23      0.19 o 
   0   7   6       80.93       79.19      2.16 o 
   1   7   6      123.35      123.42      2.86 o 
   2   7   6      355.08      344.78      9.36 o 
   3   7   6      333.69      325.24      5.59 o 
   4   7   6        1.12        1.26      0.27 o 
   5   7   6       18.70       17.06      0.60 o 
  -5   8   6       44.22       47.26      1.08 o 
  -4   8   6       23.05       23.94      1.37 o 
  -3   8   6      516.53      504.14      4.32 o 
  -2   8   6        6.93        6.21      0.34 o 
  -1   8   6        9.19        8.68      0.37 o 
   0   8   6      159.20      155.16      3.69 o 
   1   8   6       53.82       53.13      1.55 o 
   2   8   6      119.51      116.28      4.86 o 
   3   8   6       32.92       33.48      0.85 o 
   4   8   6        7.08        5.76      0.38 o 
   5   8   6        0.00        0.01      0.24 o 
  -5   9   6       11.49       11.77      0.74 o 
  -4   9   6        5.80        5.42      0.64 o 
  -3   9   6      113.40      115.06      2.59 o 
  -2   9   6      278.24      274.70      4.32 o 
  -1   9   6        3.80        1.45      0.18 o 
   0   9   6       18.75       15.59      0.67 o 
   1   9   6        7.60        6.99      0.46 o 
   2   9   6       44.18       43.77      1.26 o 
   3   9   6      176.45      160.83      4.36 o 
   4   9   6        0.00        0.18      0.32 o 
   5   9   6        0.00       -0.46      0.46 o 
  -5  10   6        7.21        7.15      0.59 o 
  -4  10   6       14.83       15.55      0.64 o 
  -3  10   6       50.92       50.88      1.43 o 
  -2  10   6       94.92       85.94      2.54 o 
  -1  10   6        6.34        3.74      0.30 o 
   0  10   6       59.06       65.40      2.04 o 
   1  10   6        3.23        3.29      0.34 o 
   2  10   6       19.60       20.87      0.77 o 
   3  10   6       47.29       47.09      1.90 o 
   4  10   6       84.07       86.93      2.06 o 
   5  10   6        0.25        0.54      0.66 o 
  -5  11   6       14.56       18.18      0.80 o 
  -4  11   6        0.02        0.07      0.28 o 
  -3  11   6       12.62       12.76      0.55 o 
  -2  11   6       34.11       31.73      1.50 o 
  -1  11   6       10.67       10.49      0.48 o 
   0  11   6       10.42       12.19      0.54 o 
   1  11   6       20.43       21.81      0.88 o 
   2  11   6        0.14        0.07      0.27 o 
   3  11   6        6.52        5.94      0.61 o 
   4  11   6        7.67        8.28      0.61 o 
  -4  12   6       42.63       42.08      1.55 o 
  -3  12   6        1.11        0.69      0.30 o 
  -2  12   6       41.36       38.86      2.25 o 
  -1  12   6       13.65       12.39      0.53 o 
   0  12   6        9.22       10.02      0.51 o 
   1  12   6        6.26        7.20      0.46 o 
   2  12   6        7.39        6.20      0.48 o 
   3  12   6        1.02        0.82      0.40 o 
   4  12   6       21.81       21.55      0.86 o 
  -4  13   6        4.30        5.01      0.66 o 
  -3  13   6        2.06        2.80      0.60 o 
  -2  13   6        8.75        5.93      0.49 o 
  -1  13   6       47.98       49.17      1.46 o 
   0  13   6        0.56        0.72      0.27 o 
   1  13   6       59.61       60.17      1.20 o 
   2  13   6       39.16       39.29      1.04 o 
   3  13   6        1.57        2.09      0.48 o 
  -3  14   6        2.07        1.97      0.54 o 
  -2  14   6        1.00        0.49      0.31 o 
  -1  14   6        1.03        0.72      0.33 o 
   0  14   6        1.94        3.26      0.47 o 
   1  14   6        7.04        7.43      0.81 o 
   2  14   6       10.27        9.29      0.86 o 
  -2  15   6       13.46       12.23      1.34 o 
  -1  15   6        7.41        7.46      0.57 o 
   0  15   6       27.97       33.10      1.08 o 
   1  15   6       12.46       13.14      0.79 o 
   2  15   6        1.72        2.80      0.89 o 
  -5   0   7      281.93      263.17      3.98 o 
  -3   0   7       98.19       96.99      3.17 o 
  -1   0   7       73.49       67.88      1.41 o 
   1   0   7      602.91      626.53      9.44 o 
   3   0   7      180.43      173.28      4.70 o 
   5   0   7        6.60        7.28      0.67 o 
  -6   1   7        6.37        4.59      0.41 o 
  -5   1   7        5.82        5.33      0.48 o 
  -4   1   7        0.73        0.67      0.29 o 
  -3   1   7       82.12       71.04      1.82 o 
  -2   1   7      206.87      193.04      4.52 o 
  -1   1   7        5.01        4.65      0.29 o 
   0   1   7       20.16       21.29      0.49 o 
   1   1   7      520.72      534.35      6.13 o 
   2   1   7      106.77      109.67      2.44 o 
   3   1   7       11.30       10.40      0.47 o 
   4   1   7       39.80       42.39      1.11 o 
   5   1   7        0.25       -0.12      0.28 o 
   6   1   7        7.48        7.10      0.55 o 
  -6   2   7        3.30        3.79      0.38 o 
  -5   2   7        6.04        3.42      0.37 o 
  -4   2   7       59.01       44.43      1.15 o 
  -3   2   7       33.35       28.20      0.69 o 
  -2   2   7      243.34      230.82      3.74 o 
  -1   2   7       75.03       68.22      1.01 o 
   0   2   7      229.68      266.32      2.95 o 
   1   2   7       65.59       65.12      1.36 o 
   2   2   7        0.02        0.10      0.13 o 
   3   2   7       42.61       38.62      1.15 o 
   4   2   7      114.20      121.69      3.24 o 
   5   2   7        0.26        0.54      0.38 o 
   6   2   7        2.49        2.62      0.51 o 
  -6   3   7        2.46        3.25      0.39 o 
  -5   3   7       10.39        9.30      0.49 o 
  -4   3   7       33.19       34.05      1.30 o 
  -3   3   7      268.61      256.79      4.12 o 
  -2   3   7      114.26      111.76      1.69 o 
  -1   3   7       18.73       19.98      0.43 o 
   0   3   7       60.91       59.27      0.89 o 
   1   3   7        0.23        0.27      0.16 o 
   2   3   7        7.33        9.38      0.34 o 
   3   3   7       13.14       13.01      0.48 o 
   4   3   7        1.04        0.24      0.30 o 
   5   3   7       15.41       15.81      0.75 o 
   6   3   7        3.39        2.92      0.57 o 
  -6   4   7        2.25        3.12      0.39 o 
  -5   4   7       12.03       14.46      0.57 o 
  -4   4   7       13.47       11.10      0.66 o 
  -3   4   7      201.08      210.38      3.44 o 
  -2   4   7        4.83        7.08      0.30 o 
  -1   4   7       32.20       26.49      0.62 o 
   0   4   7      444.26      467.53      7.85 o 
   1   4   7        0.54        0.05      0.10 o 
   2   4   7      154.08      165.78      3.39 o 
   3   4   7       16.41       16.40      0.55 o 
   4   4   7        5.64        5.64      0.43 o 
   5   4   7        7.24        7.41      0.57 o 
  -6   5   7        9.43       10.29      0.54 o 
  -5   5   7        1.13        0.58      0.27 o 
  -4   5   7        5.31        3.28      0.38 o 
  -3   5   7      160.73      147.55      2.08 o 
  -2   5   7      181.76      173.62      1.81 o 
  -1   5   7      114.02      130.60      2.01 o 
   0   5   7        1.51        2.25      0.17 o 
   1   5   7       79.59       84.17      1.49 o 
   2   5   7       92.51       86.26      1.47 o 
   3   5   7      362.18      371.18      5.73 o 
   4   5   7       14.84       15.57      0.63 o 
   5   5   7        2.82        2.13      0.34 o 
  -6   6   7       16.40       16.29      0.63 o 
  -5   6   7       47.05       52.60      1.02 o 
  -4   6   7        1.09        0.83      0.30 o 
  -3   6   7      275.24      261.02      4.17 o 
  -2   6   7       10.95        9.98      0.35 o 
  -1   6   7        8.78        6.09      0.24 o 
   0   6   7        1.64        2.21      0.21 o 
   1   6   7       29.31       25.11      0.64 o 
   2   6   7       21.71       25.68      0.58 o 
   3   6   7      169.07      162.08      3.31 o 
   4   6   7       27.01       26.99      0.71 o 
   5   6   7       15.46       14.17      0.55 o 
  -5   7   7       40.81       44.84      1.16 o 
  -4   7   7       22.02       21.76      1.36 o 
  -3   7   7        7.54        7.37      0.39 o 
  -2   7   7       46.81       43.31      0.80 o 
  -1   7   7        5.72        5.48      0.26 o 
   0   7   7      128.40      127.58      2.22 o 
   1   7   7        0.95        1.26      0.23 o 
   2   7   7       83.16       90.40      1.55 o 
   3   7   7        3.17        2.58      0.34 o 
   4   7   7        2.17        3.16      0.32 o 
   5   7   7        0.08       -0.04      0.28 o 
  -5   8   7       21.85       26.04      1.03 o 
  -4   8   7       41.11       33.29      3.91 o 
  -3   8   7       26.57       26.54      1.55 o 
  -2   8   7       19.54       20.90      0.69 o 
  -1   8   7        0.79        0.29      0.13 o 
   0   8   7        3.92        5.51      0.31 o 
   1   8   7      215.97      213.27      3.06 o 
   2   8   7        0.51        0.57      0.26 o 
   3   8   7      125.57      115.85      1.73 o 
   4   8   7        9.74       10.10      0.54 o 
   5   8   7        3.80        3.78      0.42 o 
  -5   9   7        0.00       -0.21      0.39 o 
  -4   9   7       14.69       15.21      0.98 o 
  -3   9   7      179.57      162.97      3.83 o 
  -2   9   7        0.27       -0.04      0.21 o 
  -1   9   7       22.51       22.41      0.70 o 
   0   9   7       76.01       67.81      1.52 o 
   1   9   7        4.75        5.11      0.42 o 
   2   9   7      200.98      195.48      4.82 o 
   3   9   7        0.37        0.21      0.30 o 
   4   9   7       35.85       30.53      0.98 o 
  -5  10   7        0.01        0.50      0.31 o 
  -4  10   7        0.61        0.48      0.28 o 
  -3  10   7        0.06       -0.04      0.21 o 
  -2  10   7       74.34       79.74      1.85 o 
  -1  10   7      107.60       97.77      3.02 o 
   0  10   7      109.82      107.28      2.63 o 
   1  10   7        2.90        2.53      0.42 o 
   2  10   7        2.02        1.53      0.40 o 
   3  10   7       68.51       65.39      2.33 o 
   4  10   7        2.09        0.97      0.48 o 
  -4  11   7       25.42       30.46      0.97 o 
  -3  11   7        0.08        0.12      0.30 o 
  -2  11   7      153.85      153.91      3.26 o 
  -1  11   7       38.87       34.37      0.87 o 
   0  11   7        9.03        8.79      0.48 o 
   1  11   7        7.66        7.73      0.50 o 
   2  11   7        7.23        7.16      0.49 o 
   3  11   7        1.62        1.74      0.63 o 
   4  11   7       13.07        9.53      0.62 o 
  -4  12   7       12.53       14.61      1.01 o 
  -3  12   7       27.12       27.18      0.89 o 
  -2  12   7        1.67        1.23      0.28 o 
  -1  12   7       67.42       70.44      1.89 o 
   0  12   7        0.73        0.69      0.26 o 
   1  12   7        6.99        6.07      0.44 o 
   2  12   7        1.29        1.68      0.38 o 
   3  12   7        5.45        3.66      0.57 o 
  -3  13   7        6.86        6.20      0.66 o 
  -2  13   7        3.43        3.90      0.47 o 
  -1  13   7        1.99        1.72      0.32 o 
   0  13   7       16.24       16.23      0.63 o 
   1  13   7       17.85       18.75      0.70 o 
   2  13   7       11.34       11.10      0.62 o 
   3  13   7       17.66       18.03      0.78 o 
  -2  14   7        3.64        2.41      0.43 o 
  -1  14   7       11.44       13.48      0.75 o 
   0  14   7        0.67        1.45      0.43 o 
   1  14   7       11.66       10.16      0.70 o 
   2  14   7        3.69        4.63      0.60 o 
  -1  15   7        1.13        0.88      0.39 o 
   0  15   7        3.68        3.97      0.56 o 
   1  15   7       15.55       17.46      0.89 o 
  -6   0   8       17.35       24.51      1.01 o 
  -4   0   8       48.37       38.74      1.37 o 
  -2   0   8      604.46      591.30     10.86 o 
   0   0   8       27.50       26.95      0.98 o 
   2   0   8       54.16       51.90      1.41 o 
   4   0   8       10.36       13.07      0.84 o 
  -6   1   8        1.32        1.13      0.39 o 
  -5   1   8       10.25        8.88      0.56 o 
  -4   1   8       21.31       15.77      0.63 o 
  -3   1   8       68.15       58.02      1.66 o 
  -2   1   8      122.56      121.03      1.53 o 
  -1   1   8       25.48       29.74      0.69 o 
   0   1   8        0.27       -0.03      0.13 o 
   1   1   8      334.09      344.43      4.25 o 
   2   1   8       45.32       45.30      1.00 o 
   3   1   8        0.09        0.26      0.21 o 
   4   1   8        0.06        0.07      0.27 o 
   5   1   8        6.03        6.30      0.47 o 
  -6   2   8        0.99        2.23      0.38 o 
  -5   2   8       47.52       43.97      0.92 o 
  -4   2   8       40.94       37.68      1.09 o 
  -3   2   8        5.47        3.33      0.27 o 
  -2   2   8      854.34      826.44      7.99 o 
  -1   2   8       36.32       35.03      0.74 o 
   0   2   8       35.11       31.31      0.65 o 
   1   2   8       69.93       61.99      1.16 o 
   2   2   8        4.20        3.78      0.27 o 
   3   2   8      129.08      136.15      3.14 o 
   4   2   8        1.59        1.62      0.41 o 
   5   2   8        4.18        4.96      0.53 o 
  -6   3   8        9.10        9.07      0.58 o 
  -5   3   8        2.06        1.61      0.32 o 
  -4   3   8       20.74       20.21      0.72 o 
  -3   3   8       55.46       49.53      0.96 o 
  -2   3   8        7.28        7.05      0.29 o 
  -1   3   8      154.26      155.95      2.34 o 
   0   3   8       35.47       35.36      0.71 o 
   1   3   8        1.99        1.91      0.30 o 
   2   3   8       63.08       68.97      1.25 o 
   3   3   8       13.26       11.82      0.61 o 
   4   3   8      248.21      247.62      3.10 o 
   5   3   8        4.46        3.66      0.61 o 
  -6   4   8        6.53        6.64      0.52 o 
  -5   4   8        9.11        8.42      0.47 o 
  -4   4   8        9.89       11.91      0.49 o 
  -3   4   8      136.86      128.17      2.53 o 
  -2   4   8      275.64      262.37      3.78 o 
  -1   4   8       93.02       84.54      0.99 o 
   0   4   8        0.96        0.45      0.12 o 
   1   4   8       35.71       28.91      0.55 o 
   2   4   8       36.41       37.72      0.84 o 
   3   4   8       46.36       47.60      1.08 o 
   4   4   8       12.58       14.09      0.65 o 
   5   4   8       10.70        7.84      0.58 o 
  -6   5   8       25.40       27.29      0.88 o 
  -5   5   8       23.87       25.06      0.71 o 
  -4   5   8       21.44       18.47      0.60 o 
  -3   5   8      135.49      139.89      2.03 o 
  -2   5   8        2.30        1.67      0.18 o 
  -1   5   8        0.00        0.13      0.11 o 
   0   5   8       50.83       57.04      1.18 o 
   1   5   8       35.73       37.15      0.78 o 
   2   5   8       98.73      105.59      2.41 o 
   3   5   8       26.20       26.04      1.04 o 
   4   5   8       21.42       20.53      0.71 o 
   5   5   8       19.78       17.44      0.70 o 
  -5   6   8       48.24       51.40      1.61 o 
  -4   6   8        3.36        2.43      0.29 o 
  -3   6   8       51.30       49.19      0.96 o 
  -2   6   8       98.10       88.23      1.17 o 
  -1   6   8        4.12        7.73      0.34 o 
   0   6   8       12.66       13.29      0.44 o 
   1   6   8        7.83        9.27      0.38 o 
   2   6   8       63.01       59.64      1.34 o 
   3   6   8       65.05       67.90      2.02 o 
   4   6   8       14.94       13.76      0.54 o 
   5   6   8       10.20       10.28      0.55 o 
  -5   7   8        1.76        1.26      0.33 o 
  -4   7   8        1.44        0.97      0.29 o 
  -3   7   8       39.87       36.74      1.36 o 
  -2   7   8        0.46        0.38      0.17 o 
  -1   7   8       82.03       70.23      1.15 o 
   0   7   8       70.19       66.72      2.18 o 
   1   7   8      256.33      254.38      4.49 o 
   2   7   8        1.38        1.31      0.23 o 
   3   7   8       65.72       62.94      1.20 o 
   4   7   8        8.90        7.73      0.50 o 
   5   7   8        0.79        0.49      0.33 o 
  -5   8   8       75.03       77.74      1.37 o 
  -4   8   8        0.04        0.04      0.26 o 
  -3   8   8       15.69       16.07      0.58 o 
  -2   8   8      105.66      105.28      1.77 o 
  -1   8   8        6.17        4.68      0.28 o 
   0   8   8        7.52        4.15      0.28 o 
   1   8   8       35.45       37.12      2.42 o 
   2   8   8        9.00       10.02      0.48 o 
   3   8   8        9.90        9.64      0.59 o 
   4   8   8       20.25       19.78      1.12 o 
  -5   9   8        8.96        6.90      1.25 o 
  -4   9   8        8.55        9.27      0.61 o 
  -3   9   8        0.74        1.22      0.31 o 
  -2   9   8       77.26       76.11      2.07 o 
  -1   9   8        5.43        7.43      0.35 o 
   0   9   8        4.16        3.07      0.27 o 
   1   9   8        0.03        0.04      0.20 o 
   2   9   8        0.28        0.30      0.25 o 
   3   9   8       14.29       13.08      0.79 o 
   4   9   8        1.43        1.46      0.40 o 
  -4  10   8       14.84       15.73      0.74 o 
  -3  10   8        0.61        0.48      0.48 o 
  -2  10   8      216.21      215.75      2.62 o 
  -1  10   8        0.02        0.30      0.42 o 
   0  10   8        0.01        0.09      0.29 o 
   1  10   8       11.41       11.14      0.69 o 
   2  10   8        0.10        0.36      0.38 o 
   3  10   8        3.12        2.42      0.40 o 
   4  10   8       66.36       55.44      1.30 o 
  -4  11   8        3.53        4.54      0.48 o 
  -3  11   8       48.08       45.10      1.18 o 
  -2  11   8       33.68       30.06      0.96 o 
  -1  11   8        1.02        1.83      0.33 o 
   0  11   8        3.86        3.16      0.35 o 
   1  11   8        6.76        7.41      0.60 o 
   2  11   8       17.03       16.49      0.88 o 
   3  11   8       28.46       24.34      1.08 o 
  -3  12   8        3.17        2.10      0.60 o 
  -2  12   8      125.54      117.83      1.64 o 
  -1  12   8        0.28        1.00      0.31 o 
   0  12   8       19.02       21.75      0.70 o 
   1  12   8        1.03        1.03      0.31 o 
   2  12   8        3.82        5.24      0.48 o 
   3  12   8       23.61       19.11      0.79 o 
  -3  13   8        5.93        5.90      0.66 o 
  -2  13   8        0.18        0.41      0.30 o 
  -1  13   8       80.20       88.29      2.57 o 
   0  13   8        3.15        2.83      0.36 o 
   1  13   8       82.63       88.38      1.62 o 
   2  13   8        0.71        1.02      0.35 o 
  -1  14   8        8.32        8.28      0.64 o 
   0  14   8       11.29       11.66      0.72 o 
   1  14   8        7.89       10.56      1.55 o 
  -5   0   9       84.44       75.11      3.94 o 
  -3   0   9       29.33       25.19      2.09 o 
  -1   0   9      328.87      307.86      5.13 o 
   1   0   9       40.51       38.89      1.10 o 
   3   0   9        8.28        7.67      0.63 o 
   5   0   9       66.09       66.69      1.73 o 
  -6   1   9        2.51        2.71      0.45 o 
  -5   1   9        0.10        0.61      0.33 o 
  -4   1   9       24.04       19.98      0.71 o 
  -3   1   9       13.00       13.37      0.60 o 
  -2   1   9       40.50       40.59      0.83 o 
  -1   1   9      682.66      666.76      9.39 o 
   0   1   9       37.92       33.65      0.73 o 
   1   1   9      118.65      132.51      2.23 o 
   2   1   9       19.40       16.63      0.63 o 
   3   1   9        0.12        0.03      0.23 o 
   4   1   9       15.89       15.57      0.63 o 
   5   1   9       21.72       21.06      0.73 o 
  -6   2   9       43.21       48.68      1.37 o 
  -5   2   9        4.62        5.53      0.42 o 
  -4   2   9        1.70        2.11      0.30 o 
  -3   2   9       52.33       51.15      1.25 o 
  -2   2   9      323.20      326.76      3.60 o 
  -1   2   9       19.10       16.23      0.51 o 
   0   2   9        8.39        9.56      0.37 o 
   1   2   9       23.44       24.42      0.66 o 
   2   2   9      120.20      116.53      2.06 o 
   3   2   9        1.75        1.39      0.34 o 
   4   2   9       28.84       31.21      0.86 o 
   5   2   9        1.19        1.64      0.44 o 
  -5   3   9       38.70       38.88      1.58 o 
  -4   3   9        0.01       -0.17      0.25 o 
  -3   3   9       38.73       33.06      0.82 o 
  -2   3   9      286.10      279.35      3.45 o 
  -1   3   9       38.31       34.73      0.73 o 
   0   3   9        4.02        5.11      0.26 o 
   1   3   9        1.43        1.55      0.17 o 
   2   3   9       19.97       19.39      0.60 o 
   3   3   9      133.65      129.85      4.14 o 
   4   3   9        0.02       -0.13      0.34 o 
   5   3   9        1.68        1.76      0.48 o 
  -5   4   9        7.23        7.29      0.45 o 
  -4   4   9       81.77       71.44      1.10 o 
  -3   4   9       43.22       39.39      0.91 o 
  -2   4   9        7.46       10.04      0.37 o 
  -1   4   9       42.77       49.32      0.77 o 
   0   4   9       29.43       31.51      0.81 o 
   1   4   9        1.20        0.92      0.16 o 
   2   4   9        0.70        0.37      0.17 o 
   3   4   9       24.19       22.70      0.83 o 
   4   4   9       91.05       82.61      1.56 o 
   5   4   9        5.90        6.10      0.55 o 
  -5   5   9        4.22        4.58      0.45 o 
  -4   5   9       22.72       21.85      0.71 o 
  -3   5   9        0.01        0.20      0.19 o 
  -2   5   9       53.63       51.72      0.98 o 
  -1   5   9       12.42       13.75      0.77 o 
   0   5   9       11.38        6.42      0.28 o 
   1   5   9      109.80      109.38      2.51 o 
   2   5   9       41.38       39.47      0.98 o 
   3   5   9        0.36        0.52      0.27 o 
   4   5   9        0.17        0.44      0.30 o 
   5   5   9        4.10        3.62      0.40 o 
  -5   6   9       82.56       85.30      1.85 o 
  -4   6   9        3.33        4.04      0.38 o 
  -3   6   9        6.76        7.34      0.49 o 
  -2   6   9       32.53       32.96      0.80 o 
  -1   6   9       24.73       21.06      0.59 o 
   0   6   9       19.77       23.98      0.71 o 
   1   6   9        5.20        3.82      0.30 o 
   2   6   9        6.28        6.99      0.42 o 
   3   6   9       18.16       19.79      0.68 o 
   4   6   9        5.72        5.16      0.41 o 
  -5   7   9        4.84        5.47      0.53 o 
  -4   7   9        2.56        2.82      0.33 o 
  -3   7   9        1.30        0.91      0.26 o 
  -2   7   9       56.73       50.88      1.29 o 
  -1   7   9        2.89        2.12      0.21 o 
   0   7   9       79.40       76.47      1.41 o 
   1   7   9        1.54        1.86      0.26 o 
   2   7   9       22.26       22.70      0.68 o 
   3   7   9        4.85        4.91      0.39 o 
   4   7   9        8.44        8.67      0.52 o 
  -4   8   9        3.29        3.82      0.35 o 
  -3   8   9        5.70        5.03      0.35 o 
  -2   8   9        6.17        6.04      0.34 o 
  -1   8   9       96.15       84.07      1.92 o 
   0   8   9        3.89        3.67      0.30 o 
   1   8   9       23.68       22.63      0.76 o 
   2   8   9       11.59       12.24      0.51 o 
   3   8   9        5.22        5.53      0.41 o 
   4   8   9        0.00       -0.06      0.44 o 
  -4   9   9       14.88       17.30      0.65 o 
  -3   9   9        3.40        2.83      0.32 o 
  -2   9   9       60.59       57.35      0.89 o 
  -1   9   9       19.38       21.65      0.57 o 
   0   9   9      117.18      108.55      2.18 o 
   1   9   9        2.78        2.40      0.28 o 
   2   9   9       17.75       18.61      0.72 o 
   3   9   9        6.87        6.46      0.53 o 
   4   9   9        9.62        8.69      0.76 o 
  -4  10   9       42.20       43.27      1.55 o 
  -3  10   9       28.20       28.88      1.31 o 
  -2  10   9       46.85       46.01      1.19 o 
  -1  10   9        0.06        0.80      0.26 o 
   0  10   9        1.83        2.26      0.32 o 
   1  10   9        2.14        1.96      0.34 o 
   2  10   9       32.13       33.74      0.95 o 
   3  10   9       41.61       36.44      1.03 o 
  -3  11   9       16.27       17.12      1.01 o 
  -2  11   9        2.61        2.56      0.54 o 
  -1  11   9       40.50       39.04      1.85 o 
   0  11   9       13.18       13.03      0.72 o 
   1  11   9        0.60        1.04      0.43 o 
   2  11   9       23.85       24.24      1.05 o 
   3  11   9       24.25       23.69      1.08 o 
  -3  12   9        0.21        0.21      0.30 o 
  -2  12   9        1.40        0.86      0.31 o 
  -1  12   9      121.45      123.29      2.50 o 
   0  12   9        2.38        2.24      0.35 o 
   1  12   9        0.99        2.53      0.57 o 
   2  12   9        2.32        2.26      0.53 o 
  -2  13   9       50.67       55.15      1.67 o 
  -1  13   9       15.24       17.07      0.64 o 
   0  13   9        0.07        0.17      0.31 o 
   1  13   9        5.31        7.37      0.58 o 
  -4   0  10       39.66       42.32      1.18 o 
  -2   0  10       92.76       91.54      2.15 o 
   0   0  10       22.23       23.81      0.89 o 
   2   0  10        1.76        0.99      0.31 o 
   4   0  10      112.21      114.04      1.81 o 
  -5   1  10       20.38       23.12      0.71 o 
  -4   1  10        4.59        4.37      0.35 o 
  -3   1  10        0.82        0.51      0.20 o 
  -2   1  10      274.04      267.05      4.98 o 
  -1   1  10      526.36      564.04      9.41 o 
   0   1  10       81.93       88.97      1.37 o 
   1   1  10        4.23        5.62      0.31 o 
   2   1  10        6.67        8.55      0.39 o 
   3   1  10        1.08        0.89      0.25 o 
   4   1  10       45.65       44.09      1.65 o 
   5   1  10        2.84        4.30      0.67 o 
  -5   2  10        0.61        1.18      0.35 o 
  -4   2  10       82.43       82.93      1.32 o 
  -3   2  10       21.65       22.35      0.84 o 
  -2   2  10        4.35        4.33      0.27 o 
  -1   2  10        9.47        9.68      0.39 o 
   0   2  10        4.36        5.09      0.28 o 
   1   2  10        0.16       -0.12      0.14 o 
   2   2  10       21.00       19.93      0.66 o 
   3   2  10       12.51       13.04      0.52 o 
   4   2  10       12.12       12.53      0.60 o 
  -5   3  10        1.85        2.74      0.34 o 
  -4   3  10      121.41      111.42      1.32 o 
  -3   3  10        8.83        7.75      0.37 o 
  -2   3  10       13.18       14.07      0.36 o 
  -1   3  10        2.68        2.03      0.19 o 
   0   3  10       63.22       62.01      1.44 o 
   1   3  10       13.69       12.66      0.42 o 
   2   3  10       73.41       70.21      2.03 o 
   3   3  10        8.30        8.66      0.56 o 
   4   3  10       20.31       21.96      0.87 o 
  -5   4  10       29.98       37.71      0.93 o 
  -4   4  10       17.46       19.13      0.84 o 
  -3   4  10       35.38       30.84      0.79 o 
  -2   4  10       34.21       35.60      0.84 o 
  -1   4  10        2.12        1.98      0.22 o 
   0   4  10       45.55       47.93      1.02 o 
   1   4  10       10.26       11.87      0.46 o 
   2   4  10       38.91       40.95      1.17 o 
   3   4  10       54.28       53.23      1.05 o 
   4   4  10       11.61       10.00      0.63 o 
  -5   5  10        6.96        7.35      0.48 o 
  -4   5  10        0.00       -0.10      0.28 o 
  -3   5  10        1.76        1.59      0.28 o 
  -2   5  10        2.63        2.83      0.26 o 
  -1   5  10       86.78       81.78      1.45 o 
   0   5  10       84.40       76.47      1.41 o 
   1   5  10       35.67       34.45      0.99 o 
   2   5  10       10.26        9.65      0.46 o 
   3   5  10       10.57       10.90      0.54 o 
   4   5  10        3.21        1.92      0.41 o 
  -5   6  10       32.85       34.80      0.93 o 
  -4   6  10       16.16       17.42      0.76 o 
  -3   6  10       20.86       19.10      0.62 o 
  -2   6  10       19.47       16.97      0.52 o 
  -1   6  10        7.00        6.96      0.34 o 
   0   6  10        1.21        0.17      0.18 o 
   1   6  10       14.70       14.67      0.51 o 
   2   6  10        3.20        3.19      0.34 o 
   3   6  10        0.26        0.60      0.27 o 
   4   6  10        0.19        0.26      0.40 o 
  -4   7  10        1.31        1.51      0.31 o 
  -3   7  10       38.19       37.51      0.81 o 
  -2   7  10        0.33        0.46      0.20 o 
  -1   7  10       40.45       40.16      0.78 o 
   0   7  10        3.09        2.10      0.27 o 
   1   7  10       42.46       36.17      0.81 o 
   2   7  10        4.26        5.68      0.39 o 
   3   7  10        1.78        1.00      0.31 o 
   4   7  10        0.00        0.10      0.35 o 
  -4   8  10       32.80       31.33      0.79 o 
  -3   8  10        0.11        0.15      0.22 o 
  -2   8  10       17.50       18.45      0.64 o 
  -1   8  10        0.48        0.56      0.21 o 
   0   8  10       11.88       12.72      0.47 o 
   1   8  10       16.03       17.06      0.55 o 
   2   8  10        5.59        5.76      0.39 o 
   3   8  10       21.03       21.85      0.84 o 
  -4   9  10       40.50       42.83      1.88 o 
  -3   9  10        7.07        9.57      0.55 o 
  -2   9  10        0.20       -0.05      0.27 o 
  -1   9  10       92.77       86.39      1.30 o 
   0   9  10        0.21        0.17      0.25 o 
   1   9  10       10.16       11.05      0.57 o 
   2   9  10        0.45        0.53      0.33 o 
   3   9  10        0.71        0.64      0.36 o 
  -3  10  10        1.93        3.04      0.40 o 
  -2  10  10        1.36        1.91      0.36 o 
  -1  10  10        4.72        4.74      0.42 o 
   0  10  10       10.95       10.70      0.65 o 
   1  10  10       22.12       24.43      0.77 o 
   2  10  10        2.20        0.91      0.36 o 
  -3  11  10        2.19        3.64      0.60 o 
  -2  11  10        3.36        3.70      0.60 o 
  -1  11  10       28.28       34.23      0.89 o 
   0  11  10        4.77        4.56      0.51 o 
   1  11  10       75.04       77.31      1.33 o 
   2  11  10        2.80        2.25      0.42 o 
  -2  12  10       17.83       15.45      0.95 o 
  -1  12  10        0.60        0.43      0.37 o 
   0  12  10        8.14        9.94      0.67 o 
   1  12  10        3.55        2.44      0.52 o 
  -5   0  11       50.99       55.56      1.35 o 
  -3   0  11        8.19        7.41      0.53 o 
  -1   0  11        1.29        1.01      0.33 o 
   1   0  11        3.05        3.14      0.38 o 
   3   0  11        0.28        0.24      0.31 o 
  -5   1  11        0.12        0.30      0.28 o 
  -4   1  11       29.52       30.04      0.69 o 
  -3   1  11       29.92       32.01      0.67 o 
  -2   1  11       28.82       30.42      0.79 o 
  -1   1  11      430.10      448.78      7.58 o 
   0   1  11        0.26        0.02      0.17 o 
   1   1  11        1.35        1.33      0.21 o 
   2   1  11       35.75       38.95      0.79 o 
   3   1  11        3.72        3.52      0.32 o 
   4   1  11        0.13        0.29      0.41 o 
  -5   2  11       10.28       11.00      0.95 o 
  -4   2  11       21.95       26.81      0.76 o 
  -3   2  11        0.05        0.09      0.23 o 
  -2   2  11       11.44        9.38      0.38 o 
  -1   2  11        0.06        0.07      0.20 o 
   0   2  11      185.64      182.50      3.40 o 
   1   2  11        6.53        6.69      0.33 o 
   2   2  11        0.48        0.81      0.26 o 
   3   2  11        0.11        0.11      0.26 o 
   4   2  11       18.65       16.30      0.76 o 
  -5   3  11       21.93       28.94      0.80 o 
  -4   3  11       42.03       44.73      1.02 o 
  -3   3  11        2.55        2.84      0.32 o 
  -2   3  11        9.36        8.89      0.46 o 
  -1   3  11       32.01       29.96      1.01 o 
   0   3  11       73.41       76.53      2.08 o 
   1   3  11       38.26       35.51      1.08 o 
   2   3  11       15.68       16.50      0.68 o 
   3   3  11        0.02        0.11      0.32 o 
   4   3  11        0.05       -0.05      0.37 o 
  -4   4  11       12.76       11.62      0.55 o 
  -3   4  11       11.29       13.22      0.52 o 
  -2   4  11        3.65        4.35      0.33 o 
  -1   4  11       16.65       16.94      0.57 o 
   0   4  11       10.09       11.07      0.44 o 
   1   4  11        0.58        0.66      0.24 o 
   2   4  11       12.05       12.32      0.56 o 
   3   4  11        6.04        6.46      0.52 o 
   4   4  11        4.10        5.49      0.63 o 
  -4   5  11       23.86       22.19      0.70 o 
  -3   5  11       49.21       46.50      0.99 o 
  -2   5  11       24.95       26.46      0.85 o 
  -1   5  11        0.01        0.13      0.19 o 
   0   5  11        0.10        0.06      0.20 o 
   1   5  11        0.32        0.19      0.23 o 
   2   5  11       28.29       30.49      0.77 o 
   3   5  11        1.32        2.36      0.35 o 
  -4   6  11        2.14        3.30      0.35 o 
  -3   6  11       21.69       20.71      0.76 o 
  -2   6  11        5.70        4.31      0.33 o 
  -1   6  11        0.27        0.08      0.18 o 
   0   6  11       17.64       16.69      0.63 o 
   1   6  11       17.21       17.39      0.56 o 
   2   6  11        6.97        6.83      0.44 o 
   3   6  11       15.31       12.98      0.57 o 
  -4   7  11        2.30        3.44      0.37 o 
  -3   7  11       15.91       16.53      0.59 o 
  -2   7  11        8.41       10.28      0.44 o 
  -1   7  11        2.48        2.25      0.27 o 
   0   7  11       38.43       30.37      0.68 o 
   1   7  11       18.05       18.97      0.71 o 
   2   7  11        2.15        2.42      0.33 o 
   3   7  11        9.97        9.05      0.51 o 
  -3   8  11        1.29        2.09      0.30 o 
  -2   8  11        0.45        0.62      0.24 o 
  -1   8  11        5.70        6.22      0.35 o 
   0   8  11        9.35        8.55      0.41 o 
   1   8  11        0.54        0.90      0.33 o 
   2   8  11       27.34       29.79      0.93 o 
   3   8  11        0.01        0.15      0.38 o 
  -3   9  11       12.80       14.12      0.65 o 
  -2   9  11       16.68       18.49      1.07 o 
  -1   9  11        1.01        0.89      0.30 o 
   0   9  11        0.28        0.60      0.29 o 
   1   9  11        0.00       -0.08      0.29 o 
   2   9  11       46.17       46.11      1.10 o 
  -2  10  11        1.45        1.28      0.38 o 
  -1  10  11        2.39        1.45      0.31 o 
   0  10  11       16.64       16.08      0.62 o 
   1  10  11       45.98       39.55      0.98 o 
   2  10  11        2.31        2.38      0.44 o 
  -1  11  11        1.00        1.47      0.40 o 
   0  11  11        2.28        1.30      0.33 o 
   1  11  11        3.89        3.25      0.43 o 
  -4   0  12       11.92       14.35      0.72 o 
  -2   0  12        0.82        0.84      0.33 o 
   0   0  12        5.07        4.76      0.44 o 
   2   0  12        7.52        6.85      0.49 o 
  -4   1  12       32.25       35.56      0.73 o 
  -3   1  12       93.70       96.46      1.14 o 
  -2   1  12       12.14       11.29      0.39 o 
  -1   1  12       31.93       32.48      0.72 o 
   0   1  12       81.12       82.52      1.66 o 
   1   1  12        4.81        5.91      0.42 o 
   2   1  12        3.48        3.59      0.35 o 
   3   1  12        4.41        5.85      0.45 o 
  -4   2  12        0.58        1.10      0.30 o 
  -3   2  12        5.64        6.36      0.39 o 
  -2   2  12        0.53        0.52      0.24 o 
  -1   2  12       81.31       86.16      1.98 o 
   0   2  12       66.22       66.63      2.03 o 
   1   2  12       18.01       21.00      0.84 o 
   2   2  12       16.11       20.11      0.64 o 
   3   2  12       11.26       12.09      0.56 o 
  -4   3  12        1.73        1.59      0.40 o 
  -3   3  12        0.21        0.54      0.30 o 
  -2   3  12       10.48        9.38      0.53 o 
  -1   3  12        9.42        9.16      0.48 o 
   0   3  12       14.21       17.01      0.76 o 
   1   3  12        6.62        6.68      0.47 o 
   2   3  12       20.92       22.15      0.68 o 
   3   3  12        0.60        0.38      0.27 o 
  -4   4  12       26.32       26.38      0.73 o 
  -3   4  12        9.92        9.72      0.46 o 
  -2   4  12        6.53        7.28      0.40 o 
  -1   4  12        2.17        2.08      0.25 o 
   0   4  12       75.69       77.92      2.19 o 
   1   4  12       39.41       33.16      0.87 o 
   2   4  12        2.87        2.44      0.38 o 
   3   4  12       23.23       24.43      1.06 o 
  -4   5  12        1.59        2.67      0.34 o 
  -3   5  12        0.84        0.81      0.28 o 
  -2   5  12       21.20       23.30      0.63 o 
  -1   5  12        0.07        0.01      0.19 o 
   0   5  12        3.96        3.18      0.30 o 
   1   5  12       22.32       24.43      0.66 o 
   2   5  12        9.54        7.91      0.46 o 
   3   5  12        3.92        2.47      0.38 o 
  -3   6  12        0.64        0.24      0.26 o 
  -2   6  12        2.02        3.46      0.32 o 
  -1   6  12        0.96        1.05      0.23 o 
   0   6  12        0.09       -0.07      0.22 o 
   1   6  12        1.68        1.70      0.29 o 
   2   6  12        0.35        0.51      0.27 o 
  -3   7  12       97.49       92.70      1.26 o 
  -2   7  12       14.01       16.33      0.58 o 
  -1   7  12        4.81        6.33      0.36 o 
   0   7  12        2.84        2.02      0.27 o 
   1   7  12        0.09        0.10      0.23 o 
   2   7  12        2.30        2.12      0.39 o 
  -2   8  12        1.48        1.19      0.34 o 
  -1   8  12       12.98       12.40      0.65 o 
   0   8  12        1.45        0.75      0.31 o 
   1   8  12        0.00       -0.15      0.29 o 
   2   8  12        6.72        6.51      0.51 o 
  -2   9  12        4.12        4.80      0.46 o 
  -1   9  12        8.85        9.16      1.07 o 
   0   9  12        1.79        2.98      0.39 o 
   1   9  12       11.11        9.61      0.55 o 
  -3   0  13       10.34       11.51      0.89 o 
  -1   0  13       23.33       23.07      1.61 o 
   1   0  13        1.35        1.39      0.42 o 
  -3   1  13       72.89       73.27      1.14 o 
  -2   1  13        1.78        1.10      0.25 o 
  -1   1  13       51.94       50.94      0.90 o 
   0   1  13       12.81       16.10      0.52 o 
   1   1  13        1.63        1.20      0.27 o 
   2   1  13        1.07        1.57      0.35 o 
  -3   2  13        5.68        5.68      0.40 o 
  -2   2  13        1.22        1.65      0.29 o 
  -1   2  13        0.01        0.40      0.22 o 
   0   2  13       58.28       62.99      2.36 o 
   1   2  13        0.83        1.18      0.26 o 
   2   2  13       11.17        9.98      0.50 o 
  -3   3  13        0.05        0.18      0.30 o 
  -2   3  13       17.38       18.16      0.72 o 
  -1   3  13        0.51        0.14      0.26 o 
   0   3  13       61.61       63.78      0.97 o 
   1   3  13        0.61        0.33      0.25 o 
   2   3  13        2.29        2.55      0.35 o 
  -3   4  13        3.56        4.37      0.37 o 
  -2   4  13       13.56       13.57      0.86 o 
  -1   4  13       26.63       25.93      0.88 o 
   0   4  13        4.83        3.35      0.38 o 
   1   4  13       35.52       35.14      1.02 o 
   2   4  13        0.58        0.75      0.34 o 
  -3   5  13       24.87       24.24      0.67 o 
  -2   5  13        0.44        0.31      0.27 o 
  -1   5  13        1.47        2.40      0.31 o 
   0   5  13       77.39       75.32      1.24 o 
   1   5  13        6.58        4.03      0.37 o 
   2   5  13        0.79        1.26      0.32 o 
  -2   6  13        0.19        0.46      0.26 o 
  -1   6  13        1.61        2.03      0.30 o 
   0   6  13        2.64        2.49      0.30 o 
   1   6  13       22.70       22.06      0.65 o 
  -2   7  13       24.22       30.41      0.91 o 
  -1   7  13        0.00       -0.27      0.39 o 
   0   7  13        7.25        7.28      0.48 o 
   1   7  13        5.58        4.97      0.44 o 
  -2   0  14       35.93       37.89      1.37 o 
   0   0  14       21.57       26.32      2.45 o 
  -2   1  14        9.40        9.17      0.59 o 
  -1   1  14        8.37        9.23      0.57 o 
   0   1  14        0.59        0.81      0.29 o 
   1   1  14        1.62        1.43      0.30 o 
  -2   2  14       43.79       46.90      1.25 o 
  -1   2  14        3.51        3.07      0.33 o 
   0   2  14       38.48       40.21      0.94 o 
   1   2  14        0.20        0.90      0.33 o 
  -2   3  14       16.20       17.23      0.57 o 
  -1   3  14       17.98       19.47      0.62 o 
   0   3  14        4.83        4.08      0.35 o 
   1   3  14       11.82       11.11      0.50 o 
  -1   4  14       18.23       21.97      0.78 o 
   0   4  14       23.68       21.91      0.71 o 
                                                 
