# Supplementary material for: Consistency and variability of cocrystals containing positional isomers: the self-assembly evolution mechanism of supramolecular synthons of cresol–piperazine
Source: IUCrJ. 2019 Oct 9;6(Pt 6):1064–73. doi: 10.1107/S2052252519012363 (PMC6830220; doi:10.1107/S2052252519012363)
Supplement: Supplementary file 4 [file m-06-01064-PC_PPsup4.hkl]

# 
# h,k,l, Fc-squared, Fo-squared, sigma(Fo-squared) and status flag 
# 
data_PC_PP
_shelx_title ' shelx in P2(1)2(1)2(1)' 
_shelx_refln_list_code          4 
_shelx_F_calc_maximum       96.81 
_exptl_crystal_F_000       424.00 
_reflns_d_resolution_high  0.7697 
 
loop_ 
 _symmetry_equiv_pos_as_xyz 
 'x, y, z' 
 '-x+1/2, -y, z+1/2' 
 '-x, y+1/2, -z+1/2' 
 'x+1/2, -y+1/2, -z' 
 
_cell_length_a     5.9035 
_cell_length_b     8.3771 
_cell_length_c    21.9805 
_cell_angle_alpha  90.000 
_cell_angle_beta   90.000 
_cell_angle_gamma  90.000 
 
_shelx_F_squared_multiplier     1.000 
 
loop_ 
 _refln_index_h 
 _refln_index_k 
 _refln_index_l 
 _refln_F_squared_calc 
 _refln_F_squared_meas 
 _refln_F_squared_sigma 
 _refln_observed_status 
   2   0   0      711.96      786.40      4.85 o 
   4   0   0     1115.16     1139.51      8.29 o 
   6   0   0      299.98      296.15      4.09 o 
   1   1   0     1336.95     1289.62      5.71 o 
   2   1   0       40.01       38.56      0.45 o 
   3   1   0      137.47      157.53      1.15 o 
   4   1   0        1.08        0.79      0.23 o 
   5   1   0        4.67        3.46      0.40 o 
   6   1   0       49.77       51.08      1.09 o 
   7   1   0       29.64       30.33      0.65 o 
   0   2   0     1519.21     1494.46     19.68 o 
   1   2   0       96.40       95.48      0.89 o 
   2   2   0       41.17       41.72      0.46 o 
   3   2   0      327.85      326.67      1.63 o 
   4   2   0      216.61      215.89      2.07 o 
   5   2   0        8.48        8.25      0.39 o 
   6   2   0       16.90       18.25      0.65 o 
   7   2   0       12.87       11.42      0.50 o 
   1   3   0      288.73      287.00      2.38 o 
   2   3   0     2193.31     2295.07      8.92 o 
   3   3   0      116.03      159.58      0.99 o 
   4   3   0     1034.47     1020.57      3.52 o 
   5   3   0       68.56       72.23      0.84 o 
   6   3   0       50.62       48.08      1.42 o 
   7   3   0      114.71      113.62      1.75 o 
   0   4   0      275.56      255.10      2.39 o 
   1   4   0       71.75       74.44      0.76 o 
   2   4   0      335.64      387.22      2.32 o 
   3   4   0       38.61       43.06      0.56 o 
   4   4   0       52.31       55.13      0.66 o 
   5   4   0        1.16        1.39      0.34 o 
   6   4   0       64.87       59.37      1.34 o 
   7   4   0        1.71        1.14      0.63 o 
   1   5   0       45.25       51.47      0.56 o 
   2   5   0       16.07       15.92      0.36 o 
   3   5   0       23.08       17.52      0.40 o 
   4   5   0        3.02        2.54      0.32 o 
   5   5   0        2.09        2.36      0.41 o 
   6   5   0       46.49       42.18      2.11 o 
   0   6   0        3.70        3.23      0.38 o 
   1   6   0        0.29        0.15      0.18 o 
   2   6   0        5.12        1.77      0.26 o 
   3   6   0        2.61        1.76      0.30 o 
   4   6   0      179.16      172.68      1.38 o 
   5   6   0      414.96      422.66      2.40 o 
   6   6   0        0.02       -0.07      0.50 o 
   1   7   0       23.28       22.94      0.50 o 
   2   7   0        0.40       -0.13      0.35 o 
   3   7   0      169.54      155.90      1.37 o 
   4   7   0      206.04      202.67      1.50 o 
   5   7   0       59.93       57.71      0.95 o 
   0   8   0       12.28       12.10      0.62 o 
   1   8   0       38.36       35.31      0.87 o 
   2   8   0      181.48      181.34      1.50 o 
   3   8   0        2.30        2.97      0.39 o 
   4   8   0       76.83       74.27      0.95 o 
   5   8   0       28.01       33.69      0.80 o 
   1   9   0       25.34       23.60      0.65 o 
   2   9   0       21.48       20.24      0.61 o 
   3   9   0       13.75       11.59      0.55 o 
   4   9   0        5.43        4.44      0.51 o 
   0  10   0      425.47      429.40      5.71 o 
   1  10   0       52.02       54.69      1.22 o 
   2  10   0      101.61      107.58      1.53 o 
   3  10   0       41.84       47.40      0.92 o 
   1   0   1     1397.31     1347.17      5.68 o 
   2   0   1       12.19       14.98      0.31 o 
   3   0   1       99.65      100.23      0.78 o 
   4   0   1        0.57        0.36      0.16 o 
   5   0   1      262.57      253.22      2.35 o 
   6   0   1       11.82       12.14      0.54 o 
   7   0   1       14.45       17.26      0.52 o 
  -7   1   1       17.61       17.85      0.61 o 
  -6   1   1       45.77       45.93      0.93 o 
  -5   1   1       11.56       11.61      0.40 o 
  -4   1   1        6.43        8.25      0.30 o 
  -3   1   1      932.41      970.45      7.56 o 
  -2   1   1      173.39      160.30      1.16 o 
  -1   1   1      121.42      115.05      0.89 o 
   1   1   1      121.60      115.15      0.91 o 
   2   1   1      173.17      162.57      1.72 o 
   3   1   1      932.00      963.45      8.52 o 
   4   1   1        6.46        8.35      0.28 o 
   5   1   1       11.50       11.61      0.53 o 
   6   1   1       45.83       44.92      0.88 o 
   7   1   1       17.62       17.24      0.54 o 
  -7   2   1      182.17      180.94      2.28 o 
  -6   2   1       65.43       62.06      1.70 o 
  -5   2   1      192.64      181.66      2.07 o 
  -4   2   1      338.32      328.65      2.12 o 
  -3   2   1      284.40      285.22      1.42 o 
  -2   2   1      216.89      210.55      1.14 o 
  -1   2   1      387.18      368.34      2.04 o 
   0   2   1       95.95       98.48      0.86 o 
   1   2   1      386.83      371.12      2.21 o 
   2   2   1      216.99      212.36      1.25 o 
   3   2   1      284.05      289.82      1.90 o 
   4   2   1      338.97      328.88      2.74 o 
   5   2   1      192.48      179.60      2.32 o 
   6   2   1       65.26       63.02      0.88 o 
   7   2   1      182.13      176.75      1.91 o 
  -7   3   1        3.96        4.40      0.67 o 
  -6   3   1      202.63      196.30      2.30 o 
  -5   3   1       87.90       85.66      0.88 o 
  -4   3   1      383.87      379.71      2.86 o 
  -3   3   1      274.71      300.74      1.40 o 
  -2   3   1      784.17      842.62      3.80 o 
  -1   3   1      110.31      109.55      0.92 o 
   0   3   1       39.21       38.64      0.52 o 
   1   3   1      110.31      110.28      1.05 o 
   2   3   1      784.22      844.89      4.19 o 
   3   3   1      274.84      302.38      1.47 o 
   4   3   1      384.21      379.16      2.58 o 
   5   3   1       87.89       83.88      0.97 o 
   6   3   1      202.55      194.34      1.79 o 
   7   3   1        3.96        4.32      0.49 o 
  -7   4   1        7.95        7.51      0.75 o 
  -6   4   1       17.76       19.72      0.71 o 
  -5   4   1       50.75       47.61      0.68 o 
  -4   4   1      222.58      210.76      1.46 o 
  -3   4   1      117.36      108.72      0.98 o 
  -2   4   1        7.10        5.27      0.22 o 
  -1   4   1      273.50      291.06      1.75 o 
   0   4   1      314.77      321.27      1.96 o 
   1   4   1      273.61      291.17      2.35 o 
   2   4   1        7.14        5.22      0.24 o 
   3   4   1      117.33      108.66      0.88 o 
   4   4   1      222.56      208.24      1.39 o 
   5   4   1       50.89       47.96      1.03 o 
   6   4   1       17.68       19.84      1.14 o 
   7   4   1        7.93        7.08      0.56 o 
  -6   5   1        5.93        6.38      0.70 o 
  -5   5   1       93.22       97.36      1.44 o 
  -4   5   1       73.07       74.43      0.93 o 
  -3   5   1      215.45      223.13      1.34 o 
  -2   5   1      921.21      910.54      4.79 o 
  -1   5   1       74.28       65.22      0.82 o 
   0   5   1       21.54       17.12      0.38 o 
   1   5   1       74.53       64.96      0.66 o 
   2   5   1      920.68      913.08      5.11 o 
   3   5   1      215.40      220.82      1.59 o 
   4   5   1       72.96       76.20      0.87 o 
   5   5   1       93.21       98.46      1.43 o 
   6   5   1        5.94        4.91      0.96 o 
  -6   6   1      198.70      216.96      1.98 o 
  -5   6   1       29.88       31.46      0.79 o 
  -4   6   1       36.72       38.42      0.71 o 
  -3   6   1       51.83       51.86      0.76 o 
  -2   6   1       48.89       50.29      0.70 o 
  -1   6   1      167.55      164.54      1.89 o 
   0   6   1      114.83      111.88      1.18 o 
   1   6   1      167.59      163.44      1.40 o 
   2   6   1       48.96       49.17      0.76 o 
   3   6   1       51.96       50.88      0.77 o 
   4   6   1       36.70       39.03      0.71 o 
   5   6   1       29.87       29.95      0.75 o 
   6   6   1      199.00      212.72      2.46 o 
  -5   7   1       45.50       50.20      0.92 o 
  -4   7   1       51.11       50.77      0.81 o 
  -3   7   1        7.96        7.67      0.44 o 
  -2   7   1      557.09      535.08      6.08 o 
  -1   7   1      165.37      167.13      1.34 o 
   0   7   1      117.76      108.45      1.47 o 
   1   7   1      165.66      164.90      1.56 o 
   2   7   1      556.62      543.37      4.14 o 
   3   7   1        7.97        7.47      0.43 o 
   4   7   1       51.13       50.44      0.93 o 
   5   7   1       45.41       50.14      0.90 o 
  -5   8   1        3.78        3.38      0.49 o 
  -4   8   1        1.27        2.08      0.40 o 
  -3   8   1       63.82       57.75      0.87 o 
  -2   8   1      108.99      103.71      1.15 o 
  -1   8   1      153.54      155.69      1.27 o 
   0   8   1      265.32      253.90      2.47 o 
   1   8   1      153.26      156.37      1.26 o 
   2   8   1      109.00      105.37      1.30 o 
   3   8   1       63.89       59.15      0.88 o 
   4   8   1        1.28        2.45      0.38 o 
   5   8   1        3.82        3.29      0.47 o 
  -4   9   1       18.38       18.29      0.57 o 
  -3   9   1       13.92       13.88      0.53 o 
  -2   9   1       73.37       72.91      0.98 o 
  -1   9   1      225.41      228.99      1.86 o 
   0   9   1      218.28      213.65      1.84 o 
   1   9   1      225.17      232.21      1.67 o 
   2   9   1       73.44       71.95      0.96 o 
   3   9   1       13.97       12.98      0.53 o 
   4   9   1       18.41       17.69      0.63 o 
  -3  10   1       15.99       15.73      0.57 o 
  -2  10   1        0.96        1.25      0.48 o 
  -1  10   1       19.36       19.64      0.82 o 
   0  10   1      174.55      177.05      2.11 o 
   1  10   1       19.31       20.89      0.71 o 
   2  10   1        0.98        0.87      0.50 o 
   3  10   1       16.04       16.84      0.66 o 
   1   0   2     5485.40     5208.57     32.65 o 
   2   0   2      567.97      582.04      2.87 o 
   3   0   2     1057.71     1171.77      6.59 o 
   4   0   2       19.40       14.74      0.31 o 
   5   0   2        0.08        0.22      0.34 o 
   6   0   2      136.57      131.96      1.43 o 
   7   0   2        0.87        1.12      0.42 o 
  -7   1   2        4.61        3.62      0.46 o 
  -6   1   2        7.62        6.91      0.50 o 
  -5   1   2       31.87       31.25      0.59 o 
  -4   1   2      165.61      147.44      1.31 o 
  -3   1   2      308.34      321.86      1.84 o 
  -2   1   2       80.07       77.84      0.63 o 
  -1   1   2     4463.87     4323.49     20.38 o 
   0   1   2      123.00      116.29      1.23 o 
   1   1   2     4465.14     4257.83     23.75 o 
   2   1   2       79.70       77.58      0.73 o 
   3   1   2      308.16      321.71      2.17 o 
   4   1   2      165.73      148.55      1.17 o 
   5   1   2       31.73       30.94      0.76 o 
   6   1   2        7.66        6.35      0.48 o 
   7   1   2        4.61        3.94      0.41 o 
  -7   2   2        4.20        5.46      0.51 o 
  -6   2   2        7.53        7.39      0.42 o 
  -5   2   2      168.75      162.75      1.24 o 
  -4   2   2       75.96       86.24      0.94 o 
  -3   2   2      279.24      279.68      1.46 o 
  -2   2   2      658.08      711.31      4.62 o 
  -1   2   2     1111.90     1055.91      8.64 o 
   0   2   2     1430.20     1364.89      6.84 o 
   1   2   2     1112.11     1054.66      6.27 o 
   2   2   2      657.35      713.76      4.72 o 
   3   2   2      279.20      280.71      2.15 o 
   4   2   2       76.05       85.86      0.78 o 
   5   2   2      168.85      162.67      1.30 o 
   6   2   2        7.47        7.84      0.45 o 
   7   2   2        4.21        4.85      0.49 o 
  -7   3   2       14.71       15.30      0.90 o 
  -6   3   2       67.83       66.05      0.92 o 
  -5   3   2      565.10      555.78      3.12 o 
  -4   3   2      218.83      216.00      1.16 o 
  -3   3   2      270.40      259.68      1.34 o 
  -2   3   2      105.17      111.10      0.82 o 
  -1   3   2      884.87      921.30      3.61 o 
   0   3   2        2.01        3.68      0.21 o 
   1   3   2      885.64      912.64      8.03 o 
   2   3   2      105.44      108.33      1.02 o 
   3   3   2      270.26      259.14      1.44 o 
   4   3   2      219.17      215.43      1.19 o 
   5   3   2      565.62      560.17      3.08 o 
   6   3   2       67.71       65.59      0.91 o 
   7   3   2       14.74       15.39      0.63 o 
  -7   4   2       10.84       10.21      0.60 o 
  -6   4   2       71.31       66.28      1.11 o 
  -5   4   2      507.33      477.91      2.06 o 
  -4   4   2      275.33      281.66      1.58 o 
  -3   4   2      341.10      349.87      2.10 o 
  -2   4   2       24.56       19.76      0.34 o 
  -1   4   2      347.17      347.21      1.96 o 
   0   4   2      498.13      517.48      2.46 o 
   1   4   2      346.50      339.77      2.96 o 
   2   4   2       24.57       19.53      0.42 o 
   3   4   2      340.59      348.90      1.87 o 
   4   4   2      275.40      281.57      1.63 o 
   5   4   2      507.10      476.19      4.19 o 
   6   4   2       71.20       66.61      1.09 o 
   7   4   2       10.85        9.73      0.58 o 
  -6   5   2        0.46        0.33      0.62 o 
  -5   5   2      147.57      143.23      1.30 o 
  -4   5   2       64.06       55.64      0.72 o 
  -3   5   2       23.45       25.41      0.50 o 
  -2   5   2        2.55        2.86      0.22 o 
  -1   5   2       80.05       86.16      0.77 o 
   0   5   2       19.43       19.38      0.38 o 
   1   5   2       79.95       86.21      0.76 o 
   2   5   2        2.53        2.77      0.24 o 
   3   5   2       23.47       25.45      0.44 o 
   4   5   2       64.15       55.64      0.84 o 
   5   5   2      147.75      144.70      1.68 o 
   6   5   2        0.45        0.33      0.90 o 
  -6   6   2       68.50       68.49      1.16 o 
  -5   6   2      147.98      148.80      1.45 o 
  -4   6   2       15.83       19.35      0.54 o 
  -3   6   2       30.71       31.93      0.69 o 
  -2   6   2      220.35      223.53      1.78 o 
  -1   6   2       66.40       69.37      0.85 o 
   0   6   2       10.36       10.01      0.37 o 
   1   6   2       66.50       68.85      0.82 o 
   2   6   2      220.12      225.29      2.70 o 
   3   6   2       30.66       31.93      0.62 o 
   4   6   2       15.83       18.92      0.57 o 
   5   6   2      148.08      148.66      1.72 o 
   6   6   2       68.57       68.50      1.86 o 
  -5   7   2       36.94       37.35      0.86 o 
  -4   7   2        3.47        4.31      0.40 o 
  -3   7   2       53.46       49.93      0.81 o 
  -2   7   2       41.72       38.55      0.77 o 
  -1   7   2      151.08      147.01      1.28 o 
   0   7   2       70.28       74.09      0.80 o 
   1   7   2      151.17      147.71      1.48 o 
   2   7   2       41.74       38.37      0.68 o 
   3   7   2       53.42       50.57      0.81 o 
   4   7   2        3.46        4.95      0.40 o 
   5   7   2       36.95       35.53      0.98 o 
  -5   8   2       48.96       55.05      0.96 o 
  -4   8   2      106.93      108.62      1.12 o 
  -3   8   2       16.46       16.74      0.57 o 
  -2   8   2       67.97       67.17      0.95 o 
  -1   8   2        9.82        8.89      0.41 o 
   0   8   2       27.69       27.07      0.64 o 
   1   8   2        9.76        9.39      0.41 o 
   2   8   2       67.84       68.92      0.95 o 
   3   8   2       16.53       16.06      0.55 o 
   4   8   2      106.96      107.00      1.11 o 
   5   8   2       48.96       55.60      0.99 o 
  -4   9   2       30.17       31.27      0.68 o 
  -3   9   2      100.17       95.25      1.15 o 
  -2   9   2        5.35        6.03      0.66 o 
  -1   9   2      494.93      497.58      2.73 o 
   0   9   2       60.52       58.79      1.04 o 
   1   9   2      494.66      499.60      3.59 o 
   2   9   2        5.36        6.03      0.44 o 
   3   9   2      100.23       92.96      1.06 o 
   4   9   2       30.18       31.70      0.78 o 
  -2  10   2       70.54       73.18      1.11 o 
  -1  10   2       12.28       11.18      0.71 o 
   0  10   2       55.90       55.46      1.10 o 
   1  10   2       12.24       11.53      0.61 o 
   2  10   2       70.62       72.47      1.11 o 
   1   0   3      767.76      735.33      4.15 o 
   2   0   3     2690.92     2699.00      9.90 o 
   3   0   3       61.88       53.51      0.54 o 
   4   0   3      163.93      155.99      1.12 o 
   5   0   3       80.89       79.27      0.90 o 
   6   0   3      103.16       88.57      2.24 o 
   7   0   3        0.01        0.05      0.41 o 
  -7   1   3       14.15       14.16      0.62 o 
  -6   1   3       50.17       48.29      0.68 o 
  -5   1   3      192.27      197.32      1.48 o 
  -4   1   3       46.92       50.42      0.69 o 
  -3   1   3      198.37      222.26      1.41 o 
  -2   1   3      122.82      113.83      0.85 o 
  -1   1   3     4753.99     4594.73     28.49 o 
   0   1   3     1878.10     1741.41     12.76 o 
   1   1   3     4756.64     4595.76     23.88 o 
   2   1   3      122.66      115.37      1.00 o 
   3   1   3      198.10      222.00      1.26 o 
   4   1   3       46.77       50.16      0.51 o 
   5   1   3      191.96      194.78      1.88 o 
   6   1   3       50.18       47.57      1.18 o 
   7   1   3       14.15       13.33      0.49 o 
  -7   2   3       31.65       35.79      0.75 o 
  -6   2   3       97.68       97.39      1.07 o 
  -5   2   3      330.89      319.28      1.84 o 
  -4   2   3       81.59       85.81      0.95 o 
  -3   2   3      580.28      597.31      2.60 o 
  -2   2   3      891.42      950.68      3.90 o 
  -1   2   3     4071.16     3996.26     26.69 o 
   0   2   3       80.73      106.83      0.85 o 
   1   2   3     4072.70     4003.53     19.42 o 
   2   2   3      891.12      947.26      6.34 o 
   3   2   3      580.83      598.90      3.44 o 
   4   2   3       81.62       83.64      0.71 o 
   5   2   3      331.05      320.05      2.63 o 
   6   2   3       97.80       95.64      1.06 o 
   7   2   3       31.76       35.13      0.86 o 
  -7   3   3        5.24        5.00      0.52 o 
  -6   3   3       11.47       12.85      0.50 o 
  -5   3   3       69.80       62.18      0.76 o 
  -4   3   3       77.31       83.32      0.83 o 
  -3   3   3      236.80      262.84      1.35 o 
  -2   3   3      136.10      141.86      1.02 o 
  -1   3   3       39.76       34.68      0.48 o 
   0   3   3        6.87       12.28      0.29 o 
   1   3   3       40.13       34.60      0.50 o 
   2   3   3      136.14      141.65      1.04 o 
   3   3   3      236.89      263.20      1.54 o 
   4   3   3       77.39       82.13      0.75 o 
   5   3   3       69.92       62.67      0.75 o 
   6   3   3       11.47       13.49      0.58 o 
   7   3   3        5.23        5.73      0.49 o 
  -7   4   3        5.35        4.56      0.56 o 
  -6   4   3      126.95      135.43      1.49 o 
  -5   4   3       17.48       15.50      0.46 o 
  -4   4   3       59.77       64.20      0.76 o 
  -3   4   3      134.42      134.26      1.20 o 
  -2   4   3      400.84      442.48      2.24 o 
  -1   4   3      156.40      169.11      1.20 o 
   0   4   3       91.67       94.39      0.78 o 
   1   4   3      156.51      165.76      1.12 o 
   2   4   3      401.53      443.76      2.81 o 
   3   4   3      134.50      133.81      0.98 o 
   4   4   3       59.87       62.55      0.78 o 
   5   4   3       17.48       15.68      0.62 o 
   6   4   3      126.74      135.47      1.49 o 
   7   4   3        5.36        4.23      0.52 o 
  -6   5   3       52.73       57.43      1.39 o 
  -5   5   3      119.47      111.11      1.16 o 
  -4   5   3       40.49       36.83      0.61 o 
  -3   5   3      228.04      225.21      1.61 o 
  -2   5   3       12.23       12.76      0.31 o 
  -1   5   3      344.32      383.86      2.35 o 
   0   5   3       79.74       78.03      0.72 o 
   1   5   3      343.85      384.08      1.75 o 
   2   5   3       12.23       13.28      0.39 o 
   3   5   3      228.17      216.30      1.76 o 
   4   5   3       40.68       37.20      0.69 o 
   5   5   3      119.17      114.04      1.49 o 
   6   5   3       52.61       57.27      1.21 o 
  -6   6   3        8.29        7.63      0.63 o 
  -5   6   3        5.59        5.69      0.51 o 
  -4   6   3       23.65       26.52      0.60 o 
  -3   6   3      567.10      566.38      3.05 o 
  -2   6   3       17.35       15.57      0.44 o 
  -1   6   3       18.03       14.12      0.42 o 
   0   6   3       53.33       49.79      0.74 o 
   1   6   3       18.05       14.11      0.40 o 
   2   6   3       17.26       14.96      0.41 o 
   3   6   3      566.95      562.15      3.07 o 
   4   6   3       23.59       26.28      0.68 o 
   5   6   3        5.59        5.48      0.53 o 
   6   6   3        8.25        8.29      0.60 o 
  -5   7   3       82.95       86.21      1.31 o 
  -4   7   3        8.38        7.95      0.44 o 
  -3   7   3       90.92       87.67      1.05 o 
  -2   7   3      113.73      114.40      1.23 o 
  -1   7   3      167.81      158.77      1.35 o 
   0   7   3      133.34      127.84      1.05 o 
   1   7   3      168.24      157.97      1.25 o 
   2   7   3      113.62      115.60      1.10 o 
   3   7   3       90.99       87.82      1.17 o 
   4   7   3        8.36        8.13      0.48 o 
   5   7   3       82.70       87.07      2.02 o 
  -5   8   3       69.65       72.61      1.25 o 
  -4   8   3       55.41       56.47      0.83 o 
  -3   8   3       41.09       40.16      0.76 o 
  -2   8   3       54.26       54.95      0.86 o 
  -1   8   3       16.10       17.02      0.49 o 
   0   8   3      236.73      245.19      1.91 o 
   1   8   3       16.14       16.82      0.49 o 
   2   8   3       54.43       53.71      0.85 o 
   3   8   3       41.06       39.55      0.74 o 
   4   8   3       55.37       55.02      0.83 o 
   5   8   3       69.60       71.93      1.25 o 
  -4   9   3       44.15       50.64      0.81 o 
  -3   9   3       65.61       62.49      0.99 o 
  -2   9   3       71.04       70.85      1.14 o 
  -1   9   3      132.47      133.80      1.44 o 
   0   9   3       18.84       18.05      0.68 o 
   1   9   3      132.48      133.68      1.49 o 
   2   9   3       71.14       71.21      0.96 o 
   3   9   3       65.56       62.00      0.98 o 
   4   9   3       44.01       51.76      0.94 o 
  -2  10   3       36.29       34.65      0.82 o 
  -1  10   3      174.75      175.37      2.37 o 
   0  10   3        3.18        2.62      0.52 o 
   1  10   3      174.70      169.16      2.03 o 
   2  10   3       36.33       34.77      0.83 o 
   0   0   4        0.08        0.56      0.19 o 
   1   0   4      128.84      107.39      0.74 o 
   2   0   4      929.88      979.22      4.95 o 
   3   0   4        5.09       11.87      0.28 o 
   4   0   4       14.96       15.25      0.32 o 
   5   0   4       66.26       72.87      0.87 o 
   6   0   4       30.96       27.18      0.61 o 
   7   0   4       75.19       70.89      1.03 o 
  -7   1   4        0.96        1.19      0.37 o 
  -6   1   4       41.25       38.56      0.78 o 
  -5   1   4      578.02      575.09      4.16 o 
  -4   1   4      109.55      125.00      1.08 o 
  -3   1   4        3.36        3.34      0.19 o 
  -2   1   4      158.90      146.13      0.99 o 
  -1   1   4     3480.71     3385.98     19.02 o 
   0   1   4     3421.60     3304.58     13.78 o 
   1   1   4     3480.35     3378.65     17.27 o 
   2   1   4      158.65      147.18      1.28 o 
   3   1   4        3.35        3.67      0.20 o 
   4   1   4      109.81      124.88      0.84 o 
   5   1   4      577.74      583.47      5.19 o 
   6   1   4       41.12       38.93      0.93 o 
   7   1   4        0.96        1.40      0.37 o 
  -7   2   4       15.15       17.11      0.56 o 
  -6   2   4        5.61        6.56      0.43 o 
  -5   2   4       68.39       69.05      0.80 o 
  -4   2   4      190.36      199.94      1.54 o 
  -3   2   4      410.66      430.73      1.76 o 
  -2   2   4      340.07      324.50      1.66 o 
  -1   2   4      468.90      464.39      2.38 o 
   0   2   4     4303.27     4210.86     22.25 o 
   1   2   4      468.82      460.53      2.94 o 
   2   2   4      339.52      325.54      2.19 o 
   3   2   4      410.47      428.35      1.95 o 
   4   2   4      190.46      199.55      1.11 o 
   5   2   4       68.36       69.26      0.84 o 
   6   2   4        5.64        6.91      0.44 o 
   7   2   4       15.16       17.20      0.63 o 
  -7   3   4        1.72        1.63      0.45 o 
  -6   3   4       14.97       16.25      0.55 o 
  -5   3   4       49.37       48.61      0.69 o 
  -4   3   4       97.63       98.43      0.85 o 
  -3   3   4      564.26      547.76      3.41 o 
  -2   3   4      297.37      362.39      1.95 o 
  -1   3   4      570.11      598.34      4.22 o 
   0   3   4       11.60       11.83      0.29 o 
   1   3   4      569.96      599.96      3.73 o 
   2   3   4      297.36      361.54      2.16 o 
   3   3   4      564.53      548.62      2.16 o 
   4   3   4       97.72       97.06      0.81 o 
   5   3   4       49.60       48.26      0.71 o 
   6   3   4       14.97       16.62      0.64 o 
   7   3   4        1.70        1.51      0.46 o 
  -7   4   4       64.23       69.21      1.11 o 
  -6   4   4        8.77        8.80      0.67 o 
  -5   4   4        5.71        5.73      0.38 o 
  -4   4   4      241.21      239.84      1.54 o 
  -3   4   4      221.03      207.99      1.54 o 
  -2   4   4       29.34       26.78      0.38 o 
  -1   4   4      345.17      370.08      2.03 o 
   0   4   4       18.90       20.60      0.36 o 
   1   4   4      345.65      370.01      2.12 o 
   2   4   4       29.31       27.23      0.44 o 
   3   4   4      221.13      208.13      1.29 o 
   4   4   4      240.76      239.19      1.37 o 
   5   4   4        5.75        6.34      0.50 o 
   6   4   4        8.83        8.68      0.55 o 
   7   4   4       64.24       65.13      1.04 o 
  -6   5   4       19.28       20.26      0.87 o 
  -5   5   4      106.49      105.65      1.14 o 
  -4   5   4      679.96      659.80      2.79 o 
  -3   5   4       38.51       36.25      0.57 o 
  -2   5   4      471.41      472.22      2.78 o 
  -1   5   4       63.97       64.33      0.66 o 
   0   5   4       48.96       42.54      0.53 o 
   1   5   4       64.05       64.97      0.65 o 
   2   5   4      471.72      475.83      3.47 o 
   3   5   4       38.43       35.85      0.63 o 
   4   5   4      679.80      652.27      3.13 o 
   5   5   4      106.56      105.62      1.19 o 
   6   5   4       19.33       19.96      0.70 o 
  -6   6   4       34.59       34.97      0.89 o 
  -5   6   4       12.85       13.21      0.59 o 
  -4   6   4      100.50       94.76      1.03 o 
  -3   6   4      113.37      101.60      1.14 o 
  -2   6   4      302.55      295.69      1.75 o 
  -1   6   4       12.09       10.38      0.38 o 
   0   6   4      114.38      117.47      1.27 o 
   1   6   4       12.08       10.70      0.36 o 
   2   6   4      302.50      297.26      1.70 o 
   3   6   4      113.32      101.35      1.14 o 
   4   6   4      100.56       94.99      1.18 o 
   5   6   4       12.79       13.46      0.56 o 
   6   6   4       34.54       35.32      0.86 o 
  -5   7   4       92.34       92.48      1.36 o 
  -4   7   4       21.36       20.29      0.57 o 
  -3   7   4       17.63       19.21      0.57 o 
  -2   7   4       20.33       18.78      0.57 o 
  -1   7   4       99.87       95.75      0.97 o 
   0   7   4      290.38      279.42      1.86 o 
   1   7   4       99.61       95.25      0.92 o 
   2   7   4       20.41       19.11      0.49 o 
   3   7   4       17.74       20.60      0.64 o 
   4   7   4       21.29       19.49      0.63 o 
   5   7   4       92.30       91.09      1.56 o 
  -5   8   4       48.97       51.15      0.92 o 
  -4   8   4       17.42       16.77      0.54 o 
  -3   8   4        0.77        1.40      0.37 o 
  -2   8   4        1.21        0.75      0.38 o 
  -1   8   4       34.65       33.48      0.72 o 
   0   8   4     1046.40     1020.47      3.85 o 
   1   8   4       34.71       34.42      0.64 o 
   2   8   4        1.22        1.50      0.37 o 
   3   8   4        0.75        1.24      0.36 o 
   4   8   4       17.50       17.20      0.62 o 
   5   8   4       48.93       52.63      1.07 o 
  -4   9   4       12.67       12.10      0.49 o 
  -3   9   4       43.64       46.68      0.87 o 
  -2   9   4       89.26       86.94      1.07 o 
  -1   9   4       66.77       65.87      1.04 o 
   0   9   4      315.19      304.13      6.54 o 
   1   9   4       66.67       66.24      1.08 o 
   2   9   4       89.33       87.01      1.04 o 
   3   9   4       43.57       47.91      0.86 o 
   4   9   4       12.62       11.80      0.65 o 
  -2  10   4        3.14        3.06      0.50 o 
  -1  10   4       50.79       49.65      1.15 o 
   0  10   4       13.48       14.35      0.64 o 
   1  10   4       50.86       49.57      1.02 o 
   2  10   4        3.13        2.83      0.51 o 
   1   0   5        0.30        0.58      0.12 o 
   2   0   5       37.68       58.16      0.54 o 
   3   0   5      151.34      178.16      1.13 o 
   4   0   5       43.49       48.07      0.57 o 
   5   0   5      116.04      105.29      1.05 o 
   6   0   5       75.14       68.06      0.97 o 
   7   0   5        2.69        1.45      0.36 o 
  -7   1   5        7.30        7.14      0.46 o 
  -6   1   5      201.69      193.72      1.64 o 
  -5   1   5       10.17        7.85      0.35 o 
  -4   1   5      337.72      336.53      1.97 o 
  -3   1   5       38.19       46.88      0.56 o 
  -2   1   5     2006.98     1981.17      9.31 o 
  -1   1   5      822.41      797.50      3.47 o 
   0   1   5     8392.05     7909.08     53.21 o 
   1   1   5      822.14      788.77      3.01 o 
   2   1   5     2007.00     1966.08      9.19 o 
   3   1   5       38.19       46.51      0.48 o 
   4   1   5      337.98      335.52      1.62 o 
   5   1   5       10.17        7.87      0.45 o 
   6   1   5      201.68      193.41      2.40 o 
   7   1   5        7.31        6.93      0.43 o 
  -7   2   5        6.38        6.89      0.45 o 
  -6   2   5      146.12      143.06      1.28 o 
  -5   2   5       22.90       24.23      0.50 o 
  -4   2   5      141.22      137.58      1.23 o 
  -3   2   5      445.34      512.89      3.57 o 
  -2   2   5      901.28     1007.21      4.39 o 
  -1   2   5      964.63      956.54      3.83 o 
   0   2   5     9372.31     9086.14     52.24 o 
   1   2   5      964.28      961.58      4.35 o 
   2   2   5      900.66     1011.13      3.62 o 
   3   2   5      445.66      507.95      2.31 o 
   4   2   5      141.34      136.15      0.87 o 
   5   2   5       22.87       23.89      0.51 o 
   6   2   5      145.96      143.17      1.28 o 
   7   2   5        6.39        6.86      0.49 o 
  -7   3   5       33.24       33.88      0.85 o 
  -6   3   5      106.28      106.27      1.13 o 
  -5   3   5       80.96       78.26      1.38 o 
  -4   3   5      103.59       99.52      1.05 o 
  -3   3   5      270.92      283.44      1.36 o 
  -2   3   5      669.82      730.99      5.68 o 
  -1   3   5      667.75      729.69      3.25 o 
   0   3   5      169.54      164.91      1.09 o 
   1   3   5      668.28      728.06      2.92 o 
   2   3   5      670.95      727.14      3.60 o 
   3   3   5      271.26      285.28      1.37 o 
   4   3   5      103.45       98.12      0.81 o 
   5   3   5       80.93       78.11      0.98 o 
   6   3   5      106.43      104.66      1.27 o 
   7   3   5       33.19       33.36      0.79 o 
  -7   4   5       33.67       32.70      0.85 o 
  -6   4   5       10.03       11.41      0.94 o 
  -5   4   5       19.26       18.29      0.52 o 
  -4   4   5      383.72      388.59      2.06 o 
  -3   4   5      103.22      106.94      0.98 o 
  -2   4   5       32.35       29.37      0.41 o 
  -1   4   5      281.12      303.39      2.24 o 
   0   4   5        3.08        5.92      0.23 o 
   1   4   5      280.89      299.47      1.73 o 
   2   4   5       32.38       28.84      0.41 o 
   3   4   5      103.37      106.76      0.78 o 
   4   4   5      383.80      385.98      2.70 o 
   5   4   5       19.30       18.20      0.66 o 
   6   4   5       10.02       10.85      0.68 o 
   7   4   5       33.66       33.51      0.83 o 
  -6   5   5       21.59       23.29      0.78 o 
  -5   5   5      132.14      133.85      1.27 o 
  -4   5   5      166.81      166.32      1.24 o 
  -3   5   5       35.34       31.48      0.54 o 
  -2   5   5      115.54      117.10      0.90 o 
  -1   5   5      128.38      129.69      0.95 o 
   0   5   5        6.80        9.53      0.28 o 
   1   5   5      128.46      130.58      0.94 o 
   2   5   5      115.41      117.51      1.16 o 
   3   5   5       35.38       31.70      0.55 o 
   4   5   5      166.71      165.65      1.28 o 
   5   5   5      132.31      132.24      1.32 o 
   6   5   5       21.66       23.20      0.87 o 
  -6   6   5        3.57        3.18      0.54 o 
  -5   6   5        0.61        0.29      0.31 o 
  -4   6   5       36.02       32.47      0.66 o 
  -3   6   5      439.42      413.36      2.40 o 
  -2   6   5      182.99      174.70      1.19 o 
  -1   6   5      340.81      330.01      1.67 o 
   0   6   5      101.31      105.29      0.95 o 
   1   6   5      340.55      329.65      1.66 o 
   2   6   5      183.08      176.83      1.44 o 
   3   6   5      438.98      416.56      2.41 o 
   4   6   5       35.80       31.87      0.64 o 
   5   6   5        0.61        0.85      0.38 o 
   6   6   5        3.54        2.88      0.49 o 
  -5   7   5       54.49       55.60      1.04 o 
  -4   7   5       30.17       25.49      0.61 o 
  -3   7   5      123.96      118.63      1.19 o 
  -2   7   5        5.03        4.15      0.38 o 
  -1   7   5       70.48       75.58      0.85 o 
   0   7   5       36.78       35.14      0.58 o 
   1   7   5       70.32       73.89      0.99 o 
   2   7   5        5.05        4.29      0.33 o 
   3   7   5      124.07      116.50      1.32 o 
   4   7   5       30.11       24.49      0.60 o 
   5   7   5       54.45       56.90      1.02 o 
  -5   8   5        4.51        4.49      0.63 o 
  -4   8   5       43.70       41.89      0.79 o 
  -3   8   5       57.25       55.34      0.85 o 
  -2   8   5       51.73       50.59      0.94 o 
  -1   8   5       33.21       32.07      0.79 o 
   0   8   5      151.53      157.84      1.37 o 
   1   8   5       33.19       32.65      0.68 o 
   2   8   5       51.71       49.86      1.00 o 
   3   8   5       57.30       55.95      0.96 o 
   4   8   5       43.64       43.31      1.04 o 
   5   8   5        4.52        4.19      0.47 o 
  -4   9   5        4.54        4.17      0.42 o 
  -3   9   5       19.86       21.37      0.62 o 
  -2   9   5       58.50       58.35      0.89 o 
  -1   9   5       11.38       11.86      0.57 o 
   0   9   5        5.79        5.52      0.48 o 
   1   9   5       11.30       11.31      0.60 o 
   2   9   5       58.42       57.75      1.31 o 
   3   9   5       19.80       21.01      0.66 o 
   4   9   5        4.54        4.61      0.55 o 
  -2  10   5       54.66       52.28      1.01 o 
  -1  10   5        2.02        1.48      0.53 o 
   0  10   5        3.09        2.77      0.48 o 
   1  10   5        1.99        1.97      0.51 o 
   2  10   5       54.71       51.68      1.18 o 
   0   0   6      630.66      584.91      6.19 o 
   1   0   6      221.39      246.17      1.26 o 
   2   0   6        0.20        0.07      0.11 o 
   3   0   6       36.78       43.01      0.44 o 
   4   0   6      493.22      521.62      2.50 o 
   5   0   6      181.05      187.67      2.12 o 
   6   0   6        0.46        2.20      0.34 o 
   7   0   6       20.54       21.17      0.67 o 
  -7   1   6       29.93       26.80      0.66 o 
  -6   1   6      253.39      249.13      3.19 o 
  -5   1   6      401.26      379.22      2.00 o 
  -4   1   6       95.45       88.08      0.86 o 
  -3   1   6        5.89        7.16      0.25 o 
  -2   1   6      298.54      308.79      1.75 o 
  -1   1   6     1655.35     1613.77      7.72 o 
   0   1   6        3.01        4.47      0.21 o 
   1   1   6     1655.27     1630.75      8.61 o 
   2   1   6      298.52      313.74      1.46 o 
   3   1   6        5.92        6.87      0.21 o 
   4   1   6       95.58       88.41      0.73 o 
   5   1   6      401.46      380.44      2.49 o 
   6   1   6      253.37      251.95      2.96 o 
   7   1   6       29.91       27.65      0.67 o 
  -7   2   6       24.10       23.62      0.71 o 
  -6   2   6      128.74      125.89      1.20 o 
  -5   2   6       66.61       69.92      0.80 o 
  -4   2   6        4.08        3.92      0.32 o 
  -3   2   6       59.02       62.42      0.63 o 
  -2   2   6      275.31      313.31      1.61 o 
  -1   2   6      586.95      634.22      2.75 o 
   0   2   6      194.16      203.77      1.19 o 
   1   2   6      587.24      625.12      3.25 o 
   2   2   6      275.26      312.48      1.70 o 
   3   2   6       58.96       62.40      0.50 o 
   4   2   6        4.08        3.89      0.20 o 
   5   2   6       66.77       70.45      0.83 o 
   6   2   6      128.69      126.57      1.85 o 
   7   2   6       24.09       23.64      0.68 o 
  -7   3   6       96.62      102.79      1.29 o 
  -6   3   6        0.53        0.95      0.37 o 
  -5   3   6        5.39        4.41      0.35 o 
  -4   3   6        3.09        3.60      0.28 o 
  -3   3   6      112.64      116.38      0.88 o 
  -2   3   6      143.42      147.36      1.08 o 
  -1   3   6      454.05      473.37      2.21 o 
   0   3   6       60.23       56.15      0.56 o 
   1   3   6      453.53      472.48      2.20 o 
   2   3   6      143.28      148.92      0.93 o 
   3   3   6      112.77      114.32      0.79 o 
   4   3   6        3.07        3.28      0.22 o 
   5   3   6        5.37        4.88      0.38 o 
   6   3   6        0.53        1.10      0.43 o 
   7   3   6       96.47      100.24      1.23 o 
  -6   4   6      152.76      167.11      1.65 o 
  -5   4   6       73.76       79.74      0.94 o 
  -4   4   6      644.33      630.72      2.82 o 
  -3   4   6       82.11       76.52      0.81 o 
  -2   4   6      102.56      101.42      0.79 o 
  -1   4   6      164.88      158.40      1.12 o 
   0   4   6      768.94      739.41      4.07 o 
   1   4   6      164.94      158.78      1.02 o 
   2   4   6      102.71      101.17      0.69 o 
   3   4   6       82.18       76.14      0.67 o 
   4   4   6      644.82      625.51      2.66 o 
   5   4   6       73.80       82.99      1.44 o 
   6   4   6      152.94      168.85      4.06 o 
  -6   5   6        1.77        3.11      0.53 o 
  -5   5   6       82.50       80.96      1.10 o 
  -4   5   6       28.27       23.65      0.51 o 
  -3   5   6      283.07      278.90      1.64 o 
  -2   5   6      217.17      211.83      1.64 o 
  -1   5   6       97.29       97.63      0.85 o 
   0   5   6      542.50      528.22      2.87 o 
   1   5   6       97.41      100.12      0.91 o 
   2   5   6      217.10      213.09      1.44 o 
   3   5   6      283.02      275.97      1.54 o 
   4   5   6       28.39       23.24      0.52 o 
   5   5   6       82.40       82.93      1.20 o 
   6   5   6        1.81        2.34      0.47 o 
  -6   6   6       11.15        9.55      0.64 o 
  -5   6   6        9.84        9.60      0.44 o 
  -4   6   6      103.77      104.57      1.07 o 
  -3   6   6       37.39       43.00      0.69 o 
  -2   6   6      196.87      185.69      1.29 o 
  -1   6   6       68.09       69.38      0.77 o 
   0   6   6       93.06       67.77      0.80 o 
   1   6   6       67.94       70.20      0.83 o 
   2   6   6      196.73      187.31      1.48 o 
   3   6   6       37.30       42.59      0.67 o 
   4   6   6      103.59      104.01      1.08 o 
   5   6   6        9.78        9.37      0.48 o 
   6   6   6       11.12        9.79      0.71 o 
  -5   7   6       34.52       34.12      0.84 o 
  -4   7   6        2.92        2.83      0.38 o 
  -3   7   6       47.51       45.49      0.78 o 
  -2   7   6      176.78      171.04      1.47 o 
  -1   7   6      112.80      106.75      1.33 o 
   0   7   6        6.95        6.12      0.32 o 
   1   7   6      112.72      105.69      1.41 o 
   2   7   6      176.64      171.17      1.37 o 
   3   7   6       47.54       45.11      0.76 o 
   4   7   6        2.95        3.55      0.36 o 
   5   7   6       34.56       34.37      0.92 o 
  -4   8   6       12.52       13.89      0.51 o 
  -3   8   6        3.12        2.79      0.40 o 
  -2   8   6        7.64        7.18      0.44 o 
  -1   8   6      225.65      218.10      2.31 o 
   0   8   6      163.07      153.28      2.11 o 
   1   8   6      225.59      214.45      1.75 o 
   2   8   6        7.65        7.33      0.50 o 
   3   8   6        3.14        3.06      0.41 o 
   4   8   6       12.47       14.35      0.58 o 
  -3   9   6       72.03       74.81      1.09 o 
  -2   9   6        4.73        4.57      0.43 o 
  -1   9   6        0.82        0.66      0.41 o 
   0   9   6       14.86       15.30      0.62 o 
   1   9   6        0.82        0.35      0.43 o 
   2   9   6        4.64        4.83      0.45 o 
   3   9   6       72.01       74.58      1.18 o 
  -2  10   6      139.55      142.68      1.47 o 
  -1  10   6       59.17       61.46      1.15 o 
   0  10   6        0.57        0.95      0.45 o 
   1  10   6       59.23       61.15      1.03 o 
   2  10   6      139.50      141.08      1.72 o 
   1   0   7       41.28       51.63      0.48 o 
   2   0   7      105.41       97.78      0.68 o 
   3   0   7       68.54       56.53      0.52 o 
   4   0   7      256.15      257.30      1.49 o 
   5   0   7      161.63      152.15      1.24 o 
   6   0   7        7.09        7.84      0.41 o 
   7   0   7        0.19        1.44      0.43 o 
  -7   1   7       73.66       74.88      1.10 o 
  -6   1   7       28.60       28.03      0.73 o 
  -5   1   7      250.35      245.54      1.61 o 
  -4   1   7       66.78       66.68      0.74 o 
  -3   1   7      254.83      290.61      1.51 o 
  -2   1   7     1253.35     1370.23      4.83 o 
  -1   1   7     2466.48     2459.63      8.56 o 
   0   1   7        6.14        4.80      0.18 o 
   1   1   7     2466.90     2451.13     16.19 o 
   2   1   7     1254.53     1364.27      5.93 o 
   3   1   7      254.59      293.01      1.41 o 
   4   1   7       66.76       67.16      0.62 o 
   5   1   7      250.67      248.21      1.87 o 
   6   1   7       28.60       26.47      0.71 o 
   7   1   7       73.63       76.11      0.95 o 
  -7   2   7       22.15       23.35      0.63 o 
  -6   2   7       35.74       33.00      0.95 o 
  -5   2   7       50.11       52.51      0.86 o 
  -4   2   7       67.00       70.82      0.89 o 
  -3   2   7      477.71      549.11      2.33 o 
  -2   2   7      241.30      255.36      1.34 o 
  -1   2   7      281.68      262.92      1.43 o 
   0   2   7      332.33      331.80      1.63 o 
   1   2   7      281.25      263.73      1.39 o 
   2   2   7      241.53      254.48      1.74 o 
   3   2   7      477.25      546.34      2.82 o 
   4   2   7       66.76       71.74      0.58 o 
   5   2   7       50.12       52.94      0.73 o 
   6   2   7       35.72       34.05      0.68 o 
   7   2   7       22.23       22.26      0.68 o 
  -7   3   7        4.28        4.56      0.54 o 
  -6   3   7       79.22       81.13      0.99 o 
  -5   3   7      133.14      136.67      1.75 o 
  -4   3   7      621.79      602.31      2.47 o 
  -3   3   7      162.90      146.90      1.13 o 
  -2   3   7      901.54      971.76      3.57 o 
  -1   3   7     1263.73     1346.77      5.62 o 
   0   3   7      405.20      463.22      2.17 o 
   1   3   7     1264.11     1354.07      5.03 o 
   2   3   7      901.97      968.36      3.06 o 
   3   3   7      162.95      145.58      0.91 o 
   4   3   7      622.20      602.68      2.42 o 
   5   3   7      133.33      134.77      1.28 o 
   6   3   7       79.28       79.77      1.12 o 
   7   3   7        4.28        3.58      0.46 o 
  -6   4   7        6.46        6.17      0.69 o 
  -5   4   7      131.33      126.24      1.15 o 
  -4   4   7       27.12       34.70      0.97 o 
  -3   4   7      263.12      258.58      1.80 o 
  -2   4   7      315.28      325.90      1.60 o 
  -1   4   7      742.65      780.03      3.73 o 
   0   4   7      538.80      597.05      3.22 o 
   1   4   7      742.31      779.12      2.64 o 
   2   4   7      314.88      325.94      1.40 o 
   3   4   7      263.17      259.64      1.40 o 
   4   4   7       27.13       35.13      0.56 o 
   5   4   7      131.36      128.00      1.75 o 
   6   4   7        6.48        5.27      0.63 o 
  -6   5   7       34.75       35.48      1.14 o 
  -5   5   7       58.88       55.14      0.85 o 
  -4   5   7       47.99       60.35      0.74 o 
  -3   5   7       21.13       24.98      0.62 o 
  -2   5   7      121.33      110.62      1.00 o 
  -1   5   7       39.84       41.40      0.56 o 
   0   5   7       96.16       97.36      0.79 o 
   1   5   7       39.87       41.15      0.55 o 
   2   5   7      121.21      112.49      1.04 o 
   3   5   7       21.15       25.11      0.53 o 
   4   5   7       48.11       60.23      0.76 o 
   5   5   7       58.92       55.41      1.01 o 
   6   5   7       34.66       35.22      0.89 o 
  -6   6   7       11.33       10.59      0.75 o 
  -5   6   7       39.54       31.97      0.64 o 
  -4   6   7      155.68      152.55      1.31 o 
  -3   6   7      109.42      101.34      1.00 o 
  -2   6   7      117.25      119.78      1.19 o 
  -1   6   7       91.86       93.70      0.89 o 
   0   6   7      603.88      611.96      2.31 o 
   1   6   7       91.76       93.03      0.88 o 
   2   6   7      117.15      119.72      1.06 o 
   3   6   7      109.25      102.81      1.01 o 
   4   6   7      155.70      151.48      2.09 o 
   5   6   7       39.51       32.90      0.83 o 
   6   6   7       11.39        9.56      0.58 o 
  -5   7   7       16.48       17.68      0.64 o 
  -4   7   7       41.20       35.89      0.69 o 
  -3   7   7       19.96       19.30      0.55 o 
  -2   7   7      232.27      233.24      1.90 o 
  -1   7   7      288.11      277.85      2.56 o 
   0   7   7       24.40       19.52      0.48 o 
   1   7   7      287.97      281.45      1.94 o 
   2   7   7      232.31      230.02      1.98 o 
   3   7   7       19.99       18.83      0.55 o 
   4   7   7       41.16       35.75      0.68 o 
   5   7   7       16.52       17.13      0.78 o 
  -4   8   7       17.00       18.87      0.56 o 
  -3   8   7       85.31       83.48      1.01 o 
  -2   8   7       13.83       12.60      0.51 o 
  -1   8   7      100.68       95.79      2.34 o 
   0   8   7        0.01        0.05      0.42 o 
   1   8   7      100.75       97.34      1.19 o 
   2   8   7       13.82       12.84      0.54 o 
   3   8   7       85.22       84.36      1.21 o 
   4   8   7       16.96       18.46      0.63 o 
  -3   9   7        4.91        5.02      0.44 o 
  -2   9   7       23.61       26.51      0.65 o 
  -1   9   7        2.33        2.18      0.43 o 
   0   9   7       18.81       19.99      0.77 o 
   1   9   7        2.34        2.51      0.55 o 
   2   9   7       23.65       25.85      0.83 o 
   3   9   7        4.93        5.35      0.43 o 
  -2  10   7      105.67      117.10      1.95 o 
  -1  10   7       21.22       20.52      0.78 o 
   0  10   7        6.09        6.00      0.55 o 
   1  10   7       21.20       21.54      0.83 o 
   2  10   7      105.53      117.42      1.59 o 
   0   0   8      217.88      261.37      3.08 o 
   1   0   8        3.79        7.72      0.21 o 
   2   0   8      242.07      269.56      1.33 o 
   3   0   8       32.46       38.06      0.41 o 
   4   0   8      386.35      343.14      1.94 o 
   5   0   8       85.82       93.18      0.96 o 
   6   0   8       54.72       61.40      0.86 o 
   7   0   8        1.82        1.42      0.45 o 
  -7   1   8       31.15       35.50      1.40 o 
  -6   1   8       62.21       58.32      0.98 o 
  -5   1   8      142.10      140.47      1.07 o 
  -4   1   8      166.77      144.81      0.85 o 
  -3   1   8      192.72      196.57      1.05 o 
  -2   1   8      115.54      137.01      0.96 o 
  -1   1   8      588.49      583.77      4.41 o 
   0   1   8      378.72      391.61      2.06 o 
   1   1   8      587.63      578.73      2.71 o 
   2   1   8      115.59      135.64      0.83 o 
   3   1   8      192.96      195.58      0.94 o 
   4   1   8      166.88      145.88      1.01 o 
   5   1   8      142.19      140.22      1.36 o 
   6   1   8       62.23       58.89      0.85 o 
   7   1   8       31.15       34.73      0.69 o 
  -7   2   8       35.66       36.28      0.81 o 
  -6   2   8       14.37       14.68      0.78 o 
  -5   2   8        4.08        4.60      0.38 o 
  -4   2   8       14.64       19.35      0.51 o 
  -3   2   8       13.48       14.61      0.30 o 
  -2   2   8      208.06      209.36      1.16 o 
  -1   2   8      630.85      662.52      2.78 o 
   0   2   8      514.26      561.10      2.45 o 
   1   2   8      630.88      661.02      2.64 o 
   2   2   8      208.26      206.61      1.20 o 
   3   2   8       13.50       15.06      0.27 o 
   4   2   8       14.62       18.84      0.33 o 
   5   2   8        4.08        5.12      0.33 o 
   6   2   8       14.30       14.49      0.67 o 
   7   2   8       35.66       36.88      0.94 o 
  -7   3   8        8.74       10.16      0.65 o 
  -6   3   8       12.17       12.77      0.58 o 
  -5   3   8       19.02       16.25      0.55 o 
  -4   3   8       66.51       68.25      0.78 o 
  -3   3   8       19.51       17.63      0.38 o 
  -2   3   8      166.47      172.76      1.04 o 
  -1   3   8     1123.73     1182.60      5.26 o 
   0   3   8      216.46      210.80      1.18 o 
   1   3   8     1123.92     1184.32      4.68 o 
   2   3   8      166.59      173.20      0.89 o 
   3   3   8       19.55       17.83      0.30 o 
   4   3   8       66.73       69.06      0.71 o 
   5   3   8       18.95       15.54      0.52 o 
   6   3   8       12.17       13.75      0.59 o 
   7   3   8        8.74       10.03      0.56 o 
  -6   4   8        4.67        6.27      0.56 o 
  -5   4   8        0.52        0.60      0.36 o 
  -4   4   8      364.24      337.95      3.25 o 
  -3   4   8      427.17      420.91      1.88 o 
  -2   4   8       91.84       84.95      0.68 o 
  -1   4   8      367.47      397.46      1.78 o 
   0   4   8      530.90      553.62      2.13 o 
   1   4   8      367.80      402.75      1.67 o 
   2   4   8       91.82       85.73      0.75 o 
   3   4   8      427.17      414.88      2.16 o 
   4   4   8      363.95      345.40      2.06 o 
   5   4   8        0.53        1.05      0.42 o 
   6   4   8        4.69        4.85      0.58 o 
  -6   5   8       16.61       15.38      0.67 o 
  -5   5   8       42.47       48.33      0.80 o 
  -4   5   8      103.02      102.85      1.56 o 
  -3   5   8      401.65      385.62      3.12 o 
  -2   5   8       17.58       12.41      0.36 o 
  -1   5   8      198.91      189.80      1.23 o 
   0   5   8      218.58      213.78      1.41 o 
   1   5   8      199.59      189.25      1.31 o 
   2   5   8       17.64       12.62      0.38 o 
   3   5   8      401.78      382.07      1.93 o 
   4   5   8      102.92      101.82      1.22 o 
   5   5   8       42.28       51.13      0.98 o 
   6   5   8       16.63       15.56      0.64 o 
  -6   6   8       16.70       17.46      0.88 o 
  -5   6   8       27.07       22.97      0.56 o 
  -4   6   8       76.29       78.46      1.40 o 
  -3   6   8      262.95      259.45      1.65 o 
  -2   6   8       39.74       37.58      0.77 o 
  -1   6   8      127.13      130.94      1.15 o 
   0   6   8      166.20      158.18      1.15 o 
   1   6   8      126.97      130.61      1.04 o 
   2   6   8       39.95       37.81      0.59 o 
   3   6   8      262.95      259.75      2.24 o 
   4   6   8       76.21       78.51      0.95 o 
   5   6   8       27.06       22.69      0.73 o 
   6   6   8       16.61       17.78      0.78 o 
  -5   7   8       15.01       14.77      0.61 o 
  -4   7   8       19.90       18.90      0.57 o 
  -3   7   8       78.30       74.18      1.12 o 
  -2   7   8       27.04       26.48      0.69 o 
  -1   7   8      267.01      250.80      2.30 o 
   0   7   8      173.41      168.13      1.65 o 
   1   7   8      267.07      249.34      1.49 o 
   2   7   8       26.96       26.28      0.61 o 
   3   7   8       78.21       74.94      0.95 o 
   4   7   8       19.81       19.45      0.54 o 
   5   7   8       15.04       13.15      0.67 o 
  -4   8   8       40.08       44.86      0.82 o 
  -3   8   8       63.57       66.84      0.91 o 
  -2   8   8        2.25        1.65      0.41 o 
  -1   8   8       62.11       58.53      1.34 o 
   0   8   8       10.99        9.60      0.60 o 
   1   8   8       62.15       56.52      0.84 o 
   2   8   8        2.27        2.14      0.36 o 
   3   8   8       63.73       65.55      0.89 o 
   4   8   8       40.14       44.54      0.89 o 
  -3   9   8        8.07        9.16      0.49 o 
  -2   9   8       30.48       33.59      0.71 o 
  -1   9   8       38.42       38.70      0.93 o 
   0   9   8        9.40        7.83      0.61 o 
   1   9   8       38.37       38.09      0.96 o 
   2   9   8       30.43       34.76      0.80 o 
   3   9   8        8.11        8.53      0.45 o 
  -2  10   8       20.08       21.24      0.64 o 
  -1  10   8       30.60       30.41      1.00 o 
   0  10   8        1.25        2.04      0.68 o 
   1  10   8       30.59       28.16      0.87 o 
   2  10   8       20.13       21.84      0.70 o 
   1   0   9       38.34       48.18      0.46 o 
   2   0   9      432.47      460.76      2.04 o 
   3   0   9      118.67      120.72      0.76 o 
   4   0   9      117.40      108.67      0.81 o 
   5   0   9      827.27      802.34      3.17 o 
   6   0   9      306.93      297.44      3.01 o 
   7   0   9       47.58       44.42      0.76 o 
  -7   1   9      179.20      191.19      1.81 o 
  -6   1   9      131.48      124.55      1.57 o 
  -5   1   9       38.43       36.87      0.52 o 
  -4   1   9       34.34       30.30      0.42 o 
  -3   1   9        2.54        3.80      0.18 o 
  -2   1   9        0.10        1.22      0.16 o 
  -1   1   9     1048.84     1087.81      4.62 o 
   0   1   9        7.24       10.13      0.27 o 
   1   1   9     1048.85     1066.05      4.10 o 
   2   1   9        0.10        1.26      0.12 o 
   3   1   9        2.50        3.55      0.16 o 
   4   1   9       34.17       30.98      0.42 o 
   5   1   9       38.48       37.23      0.70 o 
   6   1   9      131.61      127.25      1.20 o 
   7   1   9      179.03      187.73      1.57 o 
  -7   2   9       60.00       68.69      1.05 o 
  -6   2   9        4.18        3.65      0.44 o 
  -5   2   9        4.96        6.27      0.37 o 
  -4   2   9       17.70       17.93      0.46 o 
  -3   2   9      358.67      345.95      2.00 o 
  -2   2   9      553.83      610.54      2.89 o 
  -1   2   9      338.44      369.31      1.79 o 
   0   2   9      466.50      489.02      2.19 o 
   1   2   9      338.80      365.41      1.53 o 
   2   2   9      553.75      612.91      2.20 o 
   3   2   9      359.34      343.75      1.67 o 
   4   2   9       17.76       18.35      0.33 o 
   5   2   9        4.95        6.37      0.36 o 
   6   2   9        4.18        4.24      0.40 o 
   7   2   9       60.11       65.84      1.00 o 
  -6   3   9       44.04       45.03      0.88 o 
  -5   3   9       69.44       61.47      0.91 o 
  -4   3   9      204.22      203.21      1.46 o 
  -3   3   9       37.07       28.94      0.46 o 
  -2   3   9        1.65        2.39      0.19 o 
  -1   3   9     1360.39     1386.77      7.09 o 
   0   3   9     1042.89     1087.74      4.61 o 
   1   3   9     1360.81     1395.87      6.32 o 
   2   3   9        1.65        2.47      0.16 o 
   3   3   9       37.22       29.04      0.38 o 
   4   3   9      204.11      205.44      1.36 o 
   5   3   9       69.29       63.56      1.04 o 
   6   3   9       43.96       46.58      0.88 o 
  -6   4   9       41.81       44.20      2.09 o 
  -5   4   9       18.65       17.79      0.58 o 
  -4   4   9      312.92      303.25      1.86 o 
  -3   4   9       32.05       26.07      0.47 o 
  -2   4   9       53.13       53.93      0.56 o 
  -1   4   9      127.44      116.78      0.82 o 
   0   4   9       39.39       36.14      0.43 o 
   1   4   9      127.52      117.18      0.78 o 
   2   4   9       53.00       53.82      0.58 o 
   3   4   9       32.09       25.85      0.40 o 
   4   4   9      312.96      301.40      1.90 o 
   5   4   9       18.67       17.85      0.63 o 
   6   4   9       41.90       44.73      1.74 o 
  -6   5   9       44.48       48.60      1.15 o 
  -5   5   9       34.47       35.06      0.89 o 
  -4   5   9       29.69       29.87      0.64 o 
  -3   5   9       34.18       37.83      0.68 o 
  -2   5   9      233.64      217.70      1.19 o 
  -1   5   9      330.94      327.49      1.68 o 
   0   5   9        0.00        0.14      0.18 o 
   1   5   9      330.43      327.88      2.21 o 
   2   5   9      233.66      223.91      1.25 o 
   3   5   9       34.25       37.48      0.55 o 
   4   5   9       29.73       29.10      0.61 o 
   5   5   9       34.50       35.17      1.33 o 
   6   5   9       44.46       48.53      2.04 o 
  -5   6   9        0.97        1.87      0.39 o 
  -4   6   9      151.57      140.01      1.33 o 
  -3   6   9      225.33      209.48      1.48 o 
  -2   6   9       77.40       72.23      0.89 o 
  -1   6   9      216.19      215.96      1.52 o 
   0   6   9      513.10      491.73      1.97 o 
   1   6   9      216.41      216.39      1.34 o 
   2   6   9       77.37       74.39      0.80 o 
   3   6   9      225.14      208.87      1.36 o 
   4   6   9      151.57      142.85      1.25 o 
   5   6   9        0.97        1.88      0.45 o 
  -5   7   9       38.30       42.00      0.87 o 
  -4   7   9       53.40       52.04      0.87 o 
  -3   7   9        2.42        3.13      0.45 o 
  -2   7   9       62.64       62.25      1.11 o 
  -1   7   9      111.57      109.32      1.26 o 
   0   7   9      531.96      510.38      2.65 o 
   1   7   9      111.68      106.67      0.92 o 
   2   7   9       62.68       62.08      0.86 o 
   3   7   9        2.40        2.68      0.36 o 
   4   7   9       53.41       51.83      0.88 o 
   5   7   9       38.45       41.58      1.09 o 
  -4   8   9       31.43       32.72      0.68 o 
  -3   8   9      131.61      125.03      1.32 o 
  -2   8   9       60.80       57.51      0.96 o 
  -1   8   9       22.54       18.74      1.33 o 
   0   8   9        3.26        2.94      0.42 o 
   1   8   9       22.54       19.90      0.51 o 
   2   8   9       60.79       57.79      0.84 o 
   3   8   9      131.45      125.18      1.24 o 
   4   8   9       31.39       32.45      0.82 o 
  -3   9   9       22.37       23.14      0.70 o 
  -2   9   9        0.53        0.46      0.40 o 
  -1   9   9        1.81        2.79      0.47 o 
   0   9   9       47.56       40.52      1.14 o 
   1   9   9        1.81        2.27      0.44 o 
   2   9   9        0.53        0.84      0.43 o 
   3   9   9       22.39       23.04      0.66 o 
  -1  10   9        6.05        6.47      0.60 o 
   0  10   9       64.33       68.21      2.22 o 
   1  10   9        6.10        7.14      0.54 o 
   0   0  10       73.61       63.25      1.03 o 
   1   0  10       14.46        9.67      0.22 o 
   2   0  10       30.94       32.34      0.37 o 
   3   0  10      510.36      545.06      2.07 o 
   4   0  10       52.33       54.30      0.54 o 
   5   0  10        0.05        0.47      0.30 o 
   6   0  10       68.25       74.38      0.95 o 
   7   0  10      106.40      112.76      1.15 o 
  -7   1  10        1.98        2.58      0.42 o 
  -6   1  10      289.09      290.33      1.80 o 
  -5   1  10      110.93      103.47      0.82 o 
  -4   1  10      160.41      168.60      1.12 o 
  -3   1  10       19.00       14.30      0.30 o 
  -2   1  10      290.30      292.32      1.38 o 
  -1   1  10       89.59       93.31      0.72 o 
   0   1  10       84.29       80.86      0.70 o 
   1   1  10       89.55       92.72      0.77 o 
   2   1  10      290.55      289.56      1.34 o 
   3   1  10       18.93       14.42      0.26 o 
   4   1  10      160.32      170.15      0.96 o 
   5   1  10      111.01      103.93      1.12 o 
   6   1  10      289.05      290.75      1.79 o 
   7   1  10        1.97        2.30      0.46 o 
  -7   2  10        0.92        0.71      0.45 o 
  -6   2  10       16.12       14.80      0.55 o 
  -5   2  10       20.85       18.51      0.50 o 
  -4   2  10      147.51      143.35      1.13 o 
  -3   2  10      222.19      222.98      1.60 o 
  -2   2  10      640.18      680.23      2.29 o 
  -1   2  10      261.89      275.88      1.56 o 
   0   2  10      128.49      153.15      1.09 o 
   1   2  10      261.67      271.05      1.35 o 
   2   2  10      639.94      676.99      2.36 o 
   3   2  10      222.47      221.26      1.15 o 
   4   2  10      147.60      142.89      0.80 o 
   5   2  10       20.90       17.83      0.47 o 
   6   2  10       16.07       14.13      0.49 o 
   7   2  10        0.92        2.22      0.58 o 
  -6   3  10       26.17       28.87      0.67 o 
  -5   3  10        1.93        2.35      0.35 o 
  -4   3  10      140.10      150.78      1.60 o 
  -3   3  10      255.77      258.11      1.66 o 
  -2   3  10      199.92      190.59      1.12 o 
  -1   3  10     1416.70     1397.79      4.75 o 
   0   3  10        8.19        8.19      0.24 o 
   1   3  10     1416.58     1410.74      5.65 o 
   2   3  10      200.01      190.14      1.00 o 
   3   3  10      256.11      259.51      1.36 o 
   4   3  10      140.14      149.91      1.07 o 
   5   3  10        1.91        2.76      0.47 o 
   6   3  10       26.20       28.60      0.75 o 
  -6   4  10        5.55        5.57      0.65 o 
  -5   4  10      100.47       92.78      1.00 o 
  -4   4  10       19.01       24.00      0.50 o 
  -3   4  10       76.80       71.78      0.86 o 
  -2   4  10      430.60      451.34      2.06 o 
  -1   4  10      476.15      485.70      1.99 o 
   0   4  10       24.91       16.93      0.31 o 
   1   4  10      475.86      483.63      2.07 o 
   2   4  10      430.12      451.13      2.38 o 
   3   4  10       76.46       73.15      0.71 o 
   4   4  10       18.99       23.46      0.55 o 
   5   4  10      100.46       94.47      1.24 o 
   6   4  10        5.52        6.46      0.83 o 
  -6   5  10       21.37       24.06      0.92 o 
  -5   5  10      112.74      107.16      1.27 o 
  -4   5  10       58.63       55.31      0.75 o 
  -3   5  10      319.57      316.74      1.92 o 
  -2   5  10       75.60       78.32      0.73 o 
  -1   5  10      255.74      261.01      1.74 o 
   0   5  10       18.15       19.52      0.39 o 
   1   5  10      255.92      257.48      1.50 o 
   2   5  10       75.79       78.08      0.80 o 
   3   5  10      319.91      316.88      1.86 o 
   4   5  10       58.56       55.17      0.79 o 
   5   5  10      112.62      108.95      1.35 o 
   6   5  10       21.41       23.99      0.86 o 
  -5   6  10       17.74       17.54      0.56 o 
  -4   6  10       17.53       13.59      0.53 o 
  -3   6  10        4.00        6.09      0.35 o 
  -2   6  10      132.32      121.52      1.07 o 
  -1   6  10      109.77      113.94      1.07 o 
   0   6  10       70.97       72.05      0.79 o 
   1   6  10      109.81      111.36      0.98 o 
   2   6  10      132.44      122.81      1.01 o 
   3   6  10        3.99        6.28      0.39 o 
   4   6  10       17.58       14.36      0.49 o 
   5   6  10       17.65       18.00      0.79 o 
  -5   7  10       71.34       83.05      1.82 o 
  -4   7  10       58.96       57.43      0.91 o 
  -3   7  10      142.03      139.26      1.37 o 
  -2   7  10        2.38        3.76      0.36 o 
  -1   7  10       27.51       29.81      0.71 o 
   0   7  10      146.54      140.26      1.41 o 
   1   7  10       27.62       29.93      0.58 o 
   2   7  10        2.41        3.56      0.34 o 
   3   7  10      141.87      140.70      1.26 o 
   4   7  10       59.01       59.90      1.04 o 
   5   7  10       71.34       84.85      1.45 o 
  -4   8  10       12.12       13.02      0.53 o 
  -3   8  10       92.11       99.13      1.25 o 
  -2   8  10        5.98        6.19      0.43 o 
  -1   8  10       27.69       26.85      0.80 o 
   0   8  10        4.72        5.40      0.48 o 
   1   8  10       27.63       27.66      0.61 o 
   2   8  10        5.99        6.45      0.41 o 
   3   8  10       91.80      102.00      1.20 o 
   4   8  10       12.14       12.55      0.62 o 
  -3   9  10       49.64       56.17      0.93 o 
  -2   9  10       32.87       35.61      0.83 o 
  -1   9  10       19.96       19.49      0.63 o 
   0   9  10        0.75        0.46      0.49 o 
   1   9  10       20.00       18.41      0.65 o 
   2   9  10       32.79       35.27      0.98 o 
   3   9  10       49.69       54.66      1.08 o 
  -1  10  10       35.10       36.05      0.94 o 
   0  10  10       13.84       13.56      0.89 o 
   1  10  10       35.19       37.56      0.99 o 
   1   0  11        0.79        2.10      0.14 o 
   2   0  11        0.04        0.73      0.13 o 
   3   0  11       32.66       31.30      0.41 o 
   4   0  11        2.09        0.49      0.18 o 
   5   0  11      259.07      242.36      3.07 o 
   6   0  11       67.85       60.87      0.86 o 
   7   0  11        5.13        3.34      0.44 o 
  -7   1  11        6.86        8.39      0.51 o 
  -6   1  11       35.64       38.80      0.73 o 
  -5   1  11      185.28      172.40      2.06 o 
  -4   1  11      118.59      117.43      0.90 o 
  -3   1  11      101.30      109.53      0.83 o 
  -2   1  11      245.61      247.57      1.24 o 
  -1   1  11      181.19      177.68      1.12 o 
   0   1  11        2.42        3.92      0.20 o 
   1   1  11      180.79      178.50      1.21 o 
   2   1  11      245.92      246.22      1.44 o 
   3   1  11      101.28      110.02      0.74 o 
   4   1  11      118.75      116.65      1.08 o 
   5   1  11      185.14      175.74      1.50 o 
   6   1  11       35.74       38.30      0.72 o 
   7   1  11        6.81        7.79      0.63 o 
  -6   2  11       17.33       15.81      0.54 o 
  -5   2  11      100.67       98.65      1.00 o 
  -4   2  11      406.04      392.31      2.48 o 
  -3   2  11      421.27      422.13      2.36 o 
  -2   2  11      439.60      416.38      1.73 o 
  -1   2  11      825.62      878.83      3.06 o 
   0   2  11     1214.99     1216.12      6.57 o 
   1   2  11      825.57      870.51      4.72 o 
   2   2  11      439.82      412.11      2.22 o 
   3   2  11      420.84      424.83      1.89 o 
   4   2  11      406.18      394.79      2.27 o 
   5   2  11      100.66       99.01      0.97 o 
   6   2  11       17.34       15.80      0.67 o 
  -6   3  11       54.78       56.78      1.26 o 
  -5   3  11        0.62        0.95      0.32 o 
  -4   3  11       40.16       40.67      0.64 o 
  -3   3  11       35.72       31.95      0.48 o 
  -2   3  11      294.43      299.14      1.71 o 
  -1   3  11      455.86      448.02      1.94 o 
   0   3  11      183.77      187.94      0.99 o 
   1   3  11      455.58      447.97      1.84 o 
   2   3  11      294.60      301.37      1.59 o 
   3   3  11       35.59       31.52      0.44 o 
   4   3  11       40.07       40.74      0.55 o 
   5   3  11        0.61        0.65      0.46 o 
   6   3  11       54.91       56.84      1.14 o 
  -6   4  11        7.04        7.49      0.56 o 
  -5   4  11        6.26        6.36      0.41 o 
  -4   4  11       90.86       80.77      0.83 o 
  -3   4  11       61.77       57.98      0.78 o 
  -2   4  11      463.47      478.80      2.04 o 
  -1   4  11       19.50       27.29      0.44 o 
   0   4  11      615.70      604.74      3.43 o 
   1   4  11       19.51       27.45      0.41 o 
   2   4  11      463.51      481.70      2.12 o 
   3   4  11       61.77       57.70      0.71 o 
   4   4  11       90.86       80.97      1.03 o 
   5   4  11        6.33        6.80      0.50 o 
   6   4  11        7.05        8.09      0.83 o 
  -6   5  11       63.39       69.50      2.00 o 
  -5   5  11      128.25      120.80      1.85 o 
  -4   5  11       58.66       52.25      0.75 o 
  -3   5  11       46.47       47.62      0.73 o 
  -2   5  11      233.26      225.34      1.46 o 
  -1   5  11      156.86      149.05      1.64 o 
   0   5  11      161.95      168.14      1.07 o 
   1   5  11      156.77      149.47      0.94 o 
   2   5  11      232.95      226.24      1.50 o 
   3   5  11       46.52       47.31      0.70 o 
   4   5  11       58.73       53.11      0.77 o 
   5   5  11      128.39      124.94      1.69 o 
   6   5  11       63.32       67.52      2.01 o 
  -5   6  11       26.33       31.19      0.67 o 
  -4   6  11       58.61       58.67      0.82 o 
  -3   6  11       26.16       30.05      0.62 o 
  -2   6  11       97.49       85.94      0.89 o 
  -1   6  11       62.82       59.71      0.77 o 
   0   6  11      343.15      334.91      2.31 o 
   1   6  11       62.77       60.64      0.80 o 
   2   6  11       97.38       86.53      0.94 o 
   3   6  11       26.21       30.88      0.59 o 
   4   6  11       58.83       59.46      0.91 o 
   5   6  11       26.33       29.12      1.00 o 
  -5   7  11       18.30       17.81      0.76 o 
  -4   7  11        8.92        9.15      0.45 o 
  -3   7  11      114.24      119.07      1.16 o 
  -2   7  11       29.25       27.46      0.63 o 
  -1   7  11        9.61        7.15      0.45 o 
   0   7  11       24.44       32.38      0.60 o 
   1   7  11        9.60        7.79      0.39 o 
   2   7  11       29.08       27.50      0.57 o 
   3   7  11      114.18      123.01      1.29 o 
   4   7  11        8.90        8.80      0.56 o 
   5   7  11       18.32       18.25      0.80 o 
  -4   8  11        7.20        8.63      0.51 o 
  -3   8  11       12.86       15.84      0.54 o 
  -2   8  11       89.51       89.76      1.14 o 
  -1   8  11        8.40        7.89      0.69 o 
   0   8  11       52.11       50.83      1.12 o 
   1   8  11        8.36        7.93      0.39 o 
   2   8  11       89.41       88.03      1.11 o 
   3   8  11       12.84       15.99      0.59 o 
   4   8  11        7.21        7.86      0.55 o 
  -3   9  11       27.72       31.60      0.68 o 
  -2   9  11       16.03       16.99      0.57 o 
  -1   9  11        9.32        9.60      0.54 o 
   0   9  11        2.36        1.97      0.53 o 
   1   9  11        9.36        9.13      0.62 o 
   2   9  11       16.06       17.24      1.27 o 
   3   9  11       27.64       30.93      0.91 o 
   0  10  11       26.96       27.05      1.30 o 
   0   0  12       22.56       33.79      0.78 o 
   1   0  12        5.97        7.53      0.20 o 
   2   0  12        1.70        6.79      0.19 o 
   3   0  12      161.45      186.53      1.07 o 
   4   0  12        9.37       12.81      0.36 o 
   5   0  12       13.61       13.17      0.43 o 
   6   0  12      147.49      155.56      1.33 o 
  -6   1  12       26.30       25.74      0.65 o 
  -5   1  12        4.37        4.01      0.34 o 
  -4   1  12       89.26       88.66      0.89 o 
  -3   1  12       45.25       49.42      0.58 o 
  -2   1  12      116.15      116.67      0.75 o 
  -1   1  12      198.93      195.89      1.01 o 
   0   1  12       12.15       14.73      0.32 o 
   1   1  12      198.94      196.11      1.15 o 
   2   1  12      115.88      118.36      0.78 o 
   3   1  12       45.26       48.76      0.46 o 
   4   1  12       89.49       88.66      0.89 o 
   5   1  12        4.35        4.01      0.35 o 
   6   1  12       26.30       25.32      0.70 o 
  -6   2  12      119.57      126.41      1.21 o 
  -5   2  12        7.60        7.69      0.41 o 
  -4   2  12      320.12      297.69      2.27 o 
  -3   2  12      390.23      381.82      2.02 o 
  -2   2  12      139.85      154.29      1.25 o 
  -1   2  12      572.92      592.72      2.27 o 
   0   2  12       78.65       93.33      0.77 o 
   1   2  12      572.57      589.18      2.30 o 
   2   2  12      139.92      153.29      0.96 o 
   3   2  12      390.42      378.29      1.35 o 
   4   2  12      320.18      300.39      1.93 o 
   5   2  12        7.64        7.63      0.37 o 
   6   2  12      119.69      128.06      1.62 o 
  -6   3  12        9.42       10.57      0.49 o 
  -5   3  12       34.33       30.25      0.61 o 
  -4   3  12       16.41       13.85      0.45 o 
  -3   3  12      104.53      110.02      0.86 o 
  -2   3  12      254.48      268.05      1.97 o 
  -1   3  12      142.44      152.53      0.97 o 
   0   3  12       24.83       31.81      0.40 o 
   1   3  12      142.36      152.27      0.96 o 
   2   3  12      254.58      269.30      1.51 o 
   3   3  12      104.26      109.06      0.95 o 
   4   3  12       16.39       13.55      0.37 o 
   5   3  12       34.41       30.66      0.88 o 
   6   3  12        9.40       10.38      0.65 o 
  -6   4  12        3.07        3.06      0.50 o 
  -5   4  12       10.82       13.44      0.48 o 
  -4   4  12       63.83       59.11      0.72 o 
  -3   4  12       17.61       20.42      0.47 o 
  -2   4  12      108.47      116.87      0.99 o 
  -1   4  12      166.90      167.68      1.13 o 
   0   4  12      448.87      438.61      2.69 o 
   1   4  12      166.69      165.21      1.05 o 
   2   4  12      108.58      118.59      0.81 o 
   3   4  12       17.65       20.22      0.49 o 
   4   4  12       63.53       58.99      0.78 o 
   5   4  12       10.77       13.66      1.16 o 
   6   4  12        3.12        2.92      0.73 o 
  -6   5  12       19.61       20.92      0.75 o 
  -5   5  12      123.53      119.50      1.30 o 
  -4   5  12      129.79      126.99      1.11 o 
  -3   5  12        0.96        0.49      0.29 o 
  -2   5  12      889.47      867.30      5.51 o 
  -1   5  12      999.88      980.21      6.24 o 
   0   5  12        0.50        0.87      0.22 o 
   1   5  12     1000.01      984.25      6.23 o 
   2   5  12      889.81      883.27      6.55 o 
   3   5  12        0.96        0.38      0.27 o 
   4   5  12      129.88      127.57      1.30 o 
   5   5  12      123.54      120.16      2.06 o 
   6   5  12       19.64       20.21      0.93 o 
  -5   6  12       19.01       21.09      0.56 o 
  -4   6  12        5.38        8.38      0.43 o 
  -3   6  12       57.50       58.41      0.93 o 
  -2   6  12      338.56      325.40      1.64 o 
  -1   6  12       17.04       13.65      0.41 o 
   0   6  12       20.98       28.68      0.53 o 
   1   6  12       17.11       14.75      0.46 o 
   2   6  12      338.44      328.75      2.35 o 
   3   6  12       57.44       56.58      0.81 o 
   4   6  12        5.35        7.72      0.52 o 
   5   6  12       18.93       21.10      1.29 o 
  -4   7  12       82.55       85.92      1.13 o 
  -3   7  12      171.33      165.74      1.35 o 
  -2   7  12       39.50       40.77      0.71 o 
  -1   7  12       13.36       13.07      0.53 o 
   0   7  12       16.82       17.31      0.47 o 
   1   7  12       13.30       13.28      0.45 o 
   2   7  12       39.33       41.67      0.72 o 
   3   7  12      171.69      165.56      1.47 o 
   4   7  12       82.53       86.38      1.38 o 
  -4   8  12       68.83       77.34      0.94 o 
  -3   8  12      144.86      149.14      1.62 o 
  -2   8  12       78.84       80.09      1.09 o 
  -1   8  12       15.15       13.99      0.64 o 
   0   8  12      145.72      133.98      2.20 o 
   1   8  12       15.18       14.24      0.60 o 
   2   8  12       78.82       80.35      1.19 o 
   3   8  12      144.85      150.58      1.79 o 
   4   8  12       68.82       76.65      1.14 o 
  -2   9  12       13.10       15.47      0.55 o 
  -1   9  12       26.10       28.47      0.90 o 
   0   9  12       21.73       23.08      1.08 o 
   1   9  12       26.11       29.18      0.92 o 
   2   9  12       13.20       15.15      0.73 o 
   1   0  13      129.99      125.55      0.76 o 
   2   0  13       45.22       52.18      0.49 o 
   3   0  13      273.72      284.36      1.19 o 
   4   0  13      109.82      100.62      0.86 o 
   5   0  13        0.48        0.67      0.28 o 
   6   0  13       14.64       15.92      0.53 o 
  -6   1  13       34.39       33.96      0.71 o 
  -5   1  13       89.15       85.54      0.93 o 
  -4   1  13      133.51      131.12      0.98 o 
  -3   1  13       55.94       56.44      0.59 o 
  -2   1  13      388.37      381.18      2.14 o 
  -1   1  13       15.42       16.73      0.30 o 
   0   1  13       52.88       66.75      0.71 o 
   1   1  13       15.46       16.27      0.28 o 
   2   1  13      388.64      381.63      2.20 o 
   3   1  13       56.01       55.92      0.49 o 
   4   1  13      133.78      132.40      0.98 o 
   5   1  13       89.08       85.84      0.91 o 
   6   1  13       34.38       34.28      0.80 o 
  -6   2  13       76.44       78.27      1.16 o 
  -5   2  13       43.60       39.04      0.67 o 
  -4   2  13      547.10      507.82      3.26 o 
  -3   2  13       74.82       82.33      0.80 o 
  -2   2  13      184.62      178.22      1.22 o 
  -1   2  13       24.75       25.48      0.36 o 
   0   2  13       58.99       62.31      0.64 o 
   1   2  13       24.76       25.57      0.36 o 
   2   2  13      184.51      177.11      1.18 o 
   3   2  13       74.96       82.39      0.69 o 
   4   2  13      546.41      509.11      2.18 o 
   5   2  13       43.55       39.42      0.73 o 
   6   2  13       76.49       80.05      1.53 o 
  -6   3  13       52.09       53.85      0.97 o 
  -5   3  13       10.71       10.62      0.46 o 
  -4   3  13       18.13       16.40      0.53 o 
  -3   3  13       77.62       66.69      0.72 o 
  -2   3  13       33.43       34.16      0.49 o 
  -1   3  13      191.64      189.58      1.33 o 
   0   3  13       54.76       68.54      0.64 o 
   1   3  13      191.84      189.05      1.25 o 
   2   3  13       33.52       33.76      0.42 o 
   3   3  13       77.74       67.25      0.71 o 
   4   3  13       18.07       16.30      0.39 o 
   5   3  13       10.65       10.89      0.63 o 
   6   3  13       52.07       52.98      1.24 o 
  -6   4  13       41.02       41.22      0.90 o 
  -5   4  13       15.83       15.48      0.50 o 
  -4   4  13       53.18       49.70      0.72 o 
  -3   4  13      169.22      174.04      1.26 o 
  -2   4  13       27.71       26.68      0.46 o 
  -1   4  13      200.67      207.09      1.97 o 
   0   4  13       24.63       25.16      0.42 o 
   1   4  13      200.55      207.83      1.38 o 
   2   4  13       27.83       26.94      0.50 o 
   3   4  13      169.17      174.71      1.30 o 
   4   4  13       53.11       48.95      1.02 o 
   5   4  13       15.81       15.30      0.76 o 
   6   4  13       40.90       39.02      0.98 o 
  -5   5  13       22.72       21.96      0.67 o 
  -4   5  13      137.08      126.76      1.10 o 
  -3   5  13        0.48       -0.04      0.29 o 
  -2   5  13       57.46       60.38      0.69 o 
  -1   5  13      116.84      117.21      1.04 o 
   0   5  13      338.94      340.59      2.00 o 
   1   5  13      116.97      114.58      0.98 o 
   2   5  13       57.63       61.10      0.73 o 
   3   5  13        0.48        0.17      0.29 o 
   4   5  13      137.08      131.51      1.27 o 
   5   5  13       22.79       22.98      0.88 o 
  -5   6  13       14.33       16.30      0.55 o 
  -4   6  13        1.46        1.25      0.36 o 
  -3   6  13        8.60        8.74      0.42 o 
  -2   6  13      104.05       92.16      1.01 o 
  -1   6  13       20.73       16.11      0.48 o 
   0   6  13       36.24       34.89      0.57 o 
   1   6  13       20.71       16.54      0.44 o 
   2   6  13      104.17       92.71      1.01 o 
   3   6  13        8.70        8.89      0.43 o 
   4   6  13        1.48        1.15      0.41 o 
   5   6  13       14.33       15.85      0.80 o 
  -4   7  13        9.55        7.78      0.45 o 
  -3   7  13       34.41       32.81      0.77 o 
  -2   7  13       42.83       48.55      0.77 o 
  -1   7  13       73.75       70.96      1.00 o 
   0   7  13       25.06       24.83      0.54 o 
   1   7  13       73.81       71.18      0.91 o 
   2   7  13       42.83       50.01      0.79 o 
   3   7  13       34.34       32.43      0.73 o 
   4   7  13        9.52        8.76      0.56 o 
  -3   8  13        4.56        5.49      0.44 o 
  -2   8  13        8.21        8.30      0.51 o 
  -1   8  13       46.70       44.94      1.19 o 
   0   8  13        3.00        2.13      0.43 o 
   1   8  13       46.66       45.81      0.90 o 
   2   8  13        8.30        7.65      0.44 o 
   3   8  13        4.54        5.62      0.46 o 
  -2   9  13       11.42       12.27      0.59 o 
  -1   9  13       34.07       38.12      0.96 o 
   0   9  13       18.48       21.46      1.04 o 
   1   9  13       34.12       36.41      0.93 o 
   2   9  13       11.41       11.81      0.67 o 
   0   0  14     1024.78     1037.72      5.59 o 
   1   0  14       23.16       25.87      0.38 o 
   2   0  14       59.07       60.75      0.61 o 
   3   0  14      169.03      158.04      0.96 o 
   4   0  14        6.97        7.84      0.30 o 
   5   0  14        0.01        0.23      0.28 o 
   6   0  14        2.38        2.53      0.40 o 
  -6   1  14       84.20       84.63      1.43 o 
  -5   1  14       31.16       30.70      0.60 o 
  -4   1  14       59.39       60.35      0.67 o 
  -3   1  14      274.55      264.42      1.51 o 
  -2   1  14       74.88       68.69      0.75 o 
  -1   1  14      135.06      139.37      0.94 o 
   0   1  14      384.11      377.90      2.57 o 
   1   1  14      134.74      137.99      0.90 o 
   2   1  14       74.88       69.84      0.61 o 
   3   1  14      275.05      268.86      1.52 o 
   4   1  14       59.47       60.18      0.66 o 
   5   1  14       31.22       30.05      0.65 o 
   6   1  14       84.35       88.21      1.29 o 
  -6   2  14      223.23      229.88      2.34 o 
  -5   2  14       55.80       51.55      0.76 o 
  -4   2  14        9.01        8.41      0.36 o 
  -3   2  14      161.65      154.16      1.08 o 
  -2   2  14      163.79      158.83      1.04 o 
  -1   2  14      126.43      122.06      0.93 o 
   0   2  14       42.25       43.11      0.53 o 
   1   2  14      126.51      120.69      1.02 o 
   2   2  14      163.68      161.25      1.04 o 
   3   2  14      161.66      152.33      1.16 o 
   4   2  14        8.98        9.14      0.38 o 
   5   2  14       55.83       51.66      0.97 o 
   6   2  14      223.22      227.44      3.14 o 
  -6   3  14       42.85       39.08      1.06 o 
  -5   3  14       14.09       13.24      0.47 o 
  -4   3  14       42.88       37.79      0.73 o 
  -3   3  14      120.39      117.34      0.96 o 
  -2   3  14      118.39      122.47      0.86 o 
  -1   3  14       96.40       89.62      0.81 o 
   0   3  14       71.07       80.51      0.72 o 
   1   3  14       96.18       90.37      0.71 o 
   2   3  14      118.34      122.45      1.12 o 
   3   3  14      120.29      118.09      1.01 o 
   4   3  14       42.87       37.60      0.57 o 
   5   3  14       14.00       13.32      0.68 o 
   6   3  14       42.92       38.84      1.11 o 
  -6   4  14       39.91       42.16      1.02 o 
  -5   4  14       49.89       47.85      0.75 o 
  -4   4  14        0.40        0.69      0.29 o 
  -3   4  14      101.19       97.60      0.90 o 
  -2   4  14      664.68      652.36      2.95 o 
  -1   4  14      229.49      233.11      1.33 o 
   0   4  14      326.91      328.56      1.36 o 
   1   4  14      229.43      234.16      1.41 o 
   2   4  14      664.47      656.48      3.37 o 
   3   4  14      101.28       95.90      1.00 o 
   4   4  14        0.41        0.56      0.28 o 
   5   4  14       49.90       47.91      1.07 o 
   6   4  14       39.93       42.82      1.00 o 
  -5   5  14        7.27        5.92      0.51 o 
  -4   5  14        2.44        1.75      0.33 o 
  -3   5  14       57.99       54.68      0.70 o 
  -2   5  14       79.10       79.91      0.86 o 
  -1   5  14      515.34      515.47      3.45 o 
   0   5  14      108.59      107.07      0.95 o 
   1   5  14      515.28      506.90      3.09 o 
   2   5  14       79.13       80.20      0.89 o 
   3   5  14       57.93       54.38      0.79 o 
   4   5  14        2.42        2.05      0.37 o 
   5   5  14        7.33        6.35      1.08 o 
  -5   6  14       52.13       56.22      0.86 o 
  -4   6  14       60.05       64.75      0.86 o 
  -3   6  14        4.35        3.87      0.36 o 
  -2   6  14       73.44       79.07      1.16 o 
  -1   6  14       34.97       32.14      0.72 o 
   0   6  14      200.43      196.10      1.23 o 
   1   6  14       35.03       30.62      0.58 o 
   2   6  14       73.60       78.19      0.95 o 
   3   6  14        4.35        4.15      0.37 o 
   4   6  14       60.03       67.34      1.04 o 
   5   6  14       52.12       56.59      1.18 o 
  -4   7  14       40.55       44.88      0.74 o 
  -3   7  14        0.66       -0.19      0.48 o 
  -2   7  14       99.55       96.73      1.03 o 
  -1   7  14        1.34        2.09      0.46 o 
   0   7  14      107.49       99.98      1.07 o 
   1   7  14        1.33        1.75      0.34 o 
   2   7  14       99.61       99.40      1.06 o 
   3   7  14        0.66        0.34      0.36 o 
   4   7  14       40.42       46.52      0.89 o 
  -3   8  14      161.60      163.56      2.02 o 
  -2   8  14      132.66      134.83      1.96 o 
  -1   8  14       42.87       39.48      0.95 o 
   0   8  14        8.07        7.33      0.53 o 
   1   8  14       42.86       40.82      0.85 o 
   2   8  14      132.70      134.70      1.54 o 
   3   8  14      161.53      165.87      1.45 o 
  -2   9  14       15.03       16.27      0.76 o 
  -1   9  14        6.73        6.60      0.61 o 
   0   9  14       46.53       43.85      1.87 o 
   1   9  14        6.80        5.91      0.58 o 
   2   9  14       15.00       16.67      0.72 o 
   1   0  15       18.58       22.12      0.46 o 
   2   0  15      461.61      434.07      2.05 o 
   3   0  15       77.78       74.64      0.67 o 
   4   0  15       18.23       20.52      0.45 o 
   5   0  15        9.51        9.53      0.41 o 
   6   0  15        0.05        0.23      0.35 o 
  -6   1  15       11.76       12.97      0.64 o 
  -5   1  15       72.32       69.33      0.99 o 
  -4   1  15       81.49       79.36      0.80 o 
  -3   1  15      190.21      186.01      1.34 o 
  -2   1  15      147.44      141.17      0.99 o 
  -1   1  15      192.18      182.02      1.36 o 
   0   1  15      598.85      596.82      6.77 o 
   1   1  15      192.25      183.31      1.17 o 
   2   1  15      147.38      141.82      0.88 o 
   3   1  15      190.36      181.05      2.18 o 
   4   1  15       81.39       80.51      0.89 o 
   5   1  15       72.17       69.44      0.93 o 
   6   1  15       11.78       12.33      0.49 o 
  -6   2  15        9.56       11.41      0.52 o 
  -5   2  15       39.80       35.05      0.65 o 
  -4   2  15       30.17       29.81      0.60 o 
  -3   2  15      132.12      131.07      1.20 o 
  -2   2  15        6.42        6.24      0.28 o 
  -1   2  15        1.04        1.47      0.21 o 
   0   2  15       10.47       14.83      0.37 o 
   1   2  15        1.06        1.37      0.18 o 
   2   2  15        6.43        6.18      0.27 o 
   3   2  15      131.96      129.52      1.35 o 
   4   2  15       30.17       30.35      0.57 o 
   5   2  15       39.82       34.79      0.70 o 
   6   2  15        9.58       11.76      1.69 o 
  -6   3  15       23.71       26.44      0.66 o 
  -5   3  15      130.42      125.54      1.13 o 
  -4   3  15       38.65       39.94      0.74 o 
  -3   3  15      126.42      121.58      1.03 o 
  -2   3  15      121.62      124.65      0.97 o 
  -1   3  15       14.26       12.40      0.39 o 
   0   3  15        5.18        3.51      0.22 o 
   1   3  15       14.27       12.34      0.33 o 
   2   3  15      121.70      121.85      1.06 o 
   3   3  15      126.26      122.47      1.73 o 
   4   3  15       38.67       41.03      0.64 o 
   5   3  15      130.13      125.72      1.64 o 
   6   3  15       23.74       26.62      1.09 o 
  -5   4  15       57.91       54.60      0.80 o 
  -4   4  15        1.27        1.55      0.37 o 
  -3   4  15       56.70       57.03      0.72 o 
  -2   4  15       73.74       65.54      0.78 o 
  -1   4  15      655.65      654.05      2.58 o 
   0   4  15      403.55      393.89      2.85 o 
   1   4  15      655.83      644.90      2.81 o 
   2   4  15       73.64       66.69      0.80 o 
   3   4  15       56.65       54.86      0.68 o 
   4   4  15        1.26        1.55      0.27 o 
   5   4  15       57.81       53.43      1.14 o 
  -5   5  15      104.34      111.07      1.24 o 
  -4   5  15       14.28       15.37      0.48 o 
  -3   5  15       12.64       13.98      0.42 o 
  -2   5  15       99.63      107.19      0.97 o 
  -1   5  15       82.82       96.16      1.07 o 
   0   5  15       72.03       64.55      0.79 o 
   1   5  15       82.86       95.97      0.97 o 
   2   5  15       99.66      105.55      0.99 o 
   3   5  15       12.71       13.23      0.47 o 
   4   5  15       14.29       15.35      0.54 o 
   5   5  15      104.44      110.02      1.57 o 
  -4   6  15       34.06       34.13      0.69 o 
  -3   6  15       36.26       37.34      0.66 o 
  -2   6  15       42.15       40.34      0.70 o 
  -1   6  15      196.39      190.84      1.94 o 
   0   6  15       24.86       21.56      0.56 o 
   1   6  15      196.09      194.37      1.45 o 
   2   6  15       42.08       40.11      0.71 o 
   3   6  15       36.18       37.93      0.69 o 
   4   6  15       34.10       32.99      0.82 o 
  -4   7  15        4.57        7.09      0.54 o 
  -3   7  15      354.74      368.58      2.82 o 
  -2   7  15       61.78       65.03      1.00 o 
  -1   7  15       28.61       29.40      0.82 o 
   0   7  15        0.39        0.27      0.33 o 
   1   7  15       28.75       29.15      0.63 o 
   2   7  15       61.69       66.56      0.88 o 
   3   7  15      354.95      376.37      1.97 o 
   4   7  15        4.58        6.08      0.50 o 
  -3   8  15        8.89        8.87      0.62 o 
  -2   8  15        4.61        3.71      0.56 o 
  -1   8  15        7.92        8.33      0.66 o 
   0   8  15       61.69       67.75      1.05 o 
   1   8  15        8.00        9.34      0.55 o 
   2   8  15        4.60        3.50      0.46 o 
   3   8  15        8.85        9.67      0.50 o 
  -1   9  15       36.84       40.05      1.37 o 
   0   9  15       57.93       59.10      2.03 o 
   1   9  15       36.76       39.35      0.97 o 
   0   0  16      226.40      202.24      3.81 o 
   1   0  16      390.66      410.34      2.75 o 
   2   0  16      311.54      297.46      1.48 o 
   3   0  16      714.45      690.40      3.28 o 
   4   0  16       74.51       68.15      1.05 o 
   5   0  16       81.86       84.48      0.91 o 
   6   0  16        8.05        8.56      0.58 o 
  -6   1  16       25.45       26.91      0.80 o 
  -5   1  16        2.23        1.82      0.42 o 
  -4   1  16       65.12       67.36      0.84 o 
  -3   1  16      496.93      497.48      3.34 o 
  -2   1  16      165.10      160.74      1.24 o 
  -1   1  16       35.53       34.82      0.57 o 
   0   1  16      186.75      172.02      2.48 o 
   1   1  16       35.61       35.04      0.57 o 
   2   1  16      165.42      159.01      1.00 o 
   3   1  16      496.55      490.56      4.03 o 
   4   1  16       64.99       66.94      0.74 o 
   5   1  16        2.20        1.93      0.31 o 
   6   1  16       25.51       26.44      1.01 o 
  -6   2  16       26.37       29.01      0.67 o 
  -5   2  16       75.72       75.00      0.89 o 
  -4   2  16       15.01       11.53      0.45 o 
  -3   2  16       13.77       15.26      0.47 o 
  -2   2  16      245.88      238.39      1.39 o 
  -1   2  16       10.00       10.76      0.33 o 
   0   2  16       97.78       91.69      0.95 o 
   1   2  16        9.91       10.57      0.30 o 
   2   2  16      245.80      237.08      2.41 o 
   3   2  16       13.77       14.88      0.34 o 
   4   2  16       15.00       12.21      0.51 o 
   5   2  16       75.98       73.82      1.23 o 
   6   2  16       26.32       28.90      0.88 o 
  -5   3  16      144.60      139.59      1.19 o 
  -4   3  16       98.82       94.63      1.00 o 
  -3   3  16       27.45       24.10      0.57 o 
  -2   3  16      452.96      456.86      2.94 o 
  -1   3  16      226.78      211.64      2.90 o 
   0   3  16        2.78        1.93      0.21 o 
   1   3  16      226.61      207.94      2.07 o 
   2   3  16      452.66      451.42      2.61 o 
   3   3  16       27.39       23.89      0.46 o 
   4   3  16       98.92       93.09      0.97 o 
   5   3  16      144.71      134.39      1.67 o 
  -5   4  16        0.52        0.47      0.37 o 
  -4   4  16       39.83       35.15      0.72 o 
  -3   4  16      122.09      121.49      1.00 o 
  -2   4  16       87.36       76.94      0.91 o 
  -1   4  16      271.27      267.82      1.84 o 
   0   4  16        3.83        4.02      0.26 o 
   1   4  16      271.57      264.83      1.69 o 
   2   4  16       87.33       76.84      0.86 o 
   3   4  16      121.86      123.17      1.12 o 
   4   4  16       39.97       35.68      0.62 o 
   5   4  16        0.52        1.09      0.49 o 
  -5   5  16        2.53        2.87      0.43 o 
  -4   5  16        1.75        1.57      0.31 o 
  -3   5  16       36.19       35.52      0.64 o 
  -2   5  16      255.67      236.02      1.41 o 
  -1   5  16       16.85       14.36      0.64 o 
   0   5  16      143.16      138.07      1.39 o 
   1   5  16       16.78       14.57      0.49 o 
   2   5  16      255.61      233.77      1.90 o 
   3   5  16       36.28       34.99      0.65 o 
   4   5  16        1.75        1.49      0.36 o 
   5   5  16        2.57        2.50      0.55 o 
  -4   6  16       15.99       16.64      0.62 o 
  -3   6  16        7.19        7.00      0.47 o 
  -2   6  16       37.78       40.30      0.79 o 
  -1   6  16       12.36       10.60      0.59 o 
   0   6  16      111.68      115.28      1.13 o 
   1   6  16       12.35       10.53      0.44 o 
   2   6  16       37.76       40.72      0.72 o 
   3   6  16        7.18        6.86      0.41 o 
   4   6  16       16.00       16.90      0.85 o 
  -3   7  16       12.79        9.60      0.65 o 
  -2   7  16        3.70        3.75      0.47 o 
  -1   7  16        5.24        5.40      0.76 o 
   0   7  16       72.87       77.07      1.08 o 
   1   7  16        5.27        4.99      0.39 o 
   2   7  16        3.69        3.28      0.38 o 
   3   7  16       12.79       10.13      0.48 o 
  -2   8  16        1.90        1.87      0.52 o 
  -1   8  16       67.32       70.54      1.35 o 
   0   8  16        0.09        0.82      0.42 o 
   1   8  16       67.25       69.12      1.17 o 
   2   8  16        1.91        2.37      0.46 o 
   0   9  16        8.09        7.59      0.63 o 
   1   0  17        0.43        0.48      0.25 o 
   2   0  17       78.25       76.50      0.81 o 
   3   0  17        6.63        6.32      0.30 o 
   4   0  17      135.23      128.65      1.00 o 
   5   0  17        2.87        1.57      0.38 o 
   6   0  17       45.27       47.08      1.20 o 
  -6   1  17       43.60       47.53      0.99 o 
  -5   1  17       67.12       69.27      1.00 o 
  -4   1  17       13.85       13.08      0.46 o 
  -3   1  17       39.53       39.32      0.68 o 
  -2   1  17        2.84        1.95      0.29 o 
  -1   1  17       70.86       72.78      0.84 o 
   0   1  17       40.47       38.05      0.76 o 
   1   1  17       71.01       72.44      0.77 o 
   2   1  17        2.85        1.93      0.27 o 
   3   1  17       39.44       40.05      0.59 o 
   4   1  17       13.87       12.90      0.40 o 
   5   1  17       66.99       67.86      0.81 o 
   6   1  17       43.50       47.06      1.09 o 
  -6   2  17       68.57       72.42      2.02 o 
  -5   2  17       23.11       25.84      0.58 o 
  -4   2  17      173.35      171.70      1.29 o 
  -3   2  17       12.86       12.08      0.42 o 
  -2   2  17      105.50      100.30      0.92 o 
  -1   2  17        0.88        0.80      0.22 o 
   0   2  17       44.57       37.69      0.59 o 
   1   2  17        0.88        0.38      0.21 o 
   2   2  17      105.51      103.12      1.02 o 
   3   2  17       12.79       11.63      0.34 o 
   4   2  17      173.21      169.70      1.82 o 
   5   2  17       23.12       24.83      0.68 o 
   6   2  17       68.50       71.88      1.89 o 
  -5   3  17        7.66        7.94      0.44 o 
  -4   3  17       42.03       37.85      0.67 o 
  -3   3  17       72.68       75.11      0.89 o 
  -2   3  17       89.65       93.28      0.90 o 
  -1   3  17      274.39      269.14      2.03 o 
   0   3  17       55.55       56.50      0.72 o 
   1   3  17      274.54      268.17      1.53 o 
   2   3  17       89.46       91.23      1.01 o 
   3   3  17       72.64       74.59      0.83 o 
   4   3  17       42.17       38.56      0.72 o 
   5   3  17        7.70        8.08      0.51 o 
  -5   4  17       21.25       19.90      0.55 o 
  -4   4  17       20.97       18.66      0.57 o 
  -3   4  17       72.30       72.80      0.78 o 
  -2   4  17      242.07      239.17      1.59 o 
  -1   4  17      102.65       97.69      1.43 o 
   0   4  17        0.00        0.13      0.25 o 
   1   4  17      102.87       98.33      0.97 o 
   2   4  17      241.91      240.91      2.32 o 
   3   4  17       72.39       72.63      0.87 o 
   4   4  17       20.91       19.54      0.50 o 
   5   4  17       21.21       20.41      0.77 o 
  -5   5  17       68.20       70.69      1.35 o 
  -4   5  17        7.96        8.73      0.49 o 
  -3   5  17       49.13       43.82      0.80 o 
  -2   5  17       26.95       27.66      0.65 o 
  -1   5  17       75.55       77.62      1.26 o 
   0   5  17      123.05      122.73      1.15 o 
   1   5  17       75.59       79.70      0.95 o 
   2   5  17       26.85       27.57      0.60 o 
   3   5  17       48.99       43.47      0.71 o 
   4   5  17        7.96        9.16      0.46 o 
   5   5  17       68.12       66.73      1.25 o 
  -4   6  17      151.68      162.61      1.67 o 
  -3   6  17      124.46      124.80      1.72 o 
  -2   6  17       35.13       33.95      0.75 o 
  -1   6  17       47.10       45.09      1.00 o 
   0   6  17      154.58      150.70      1.95 o 
   1   6  17       47.12       44.44      0.74 o 
   2   6  17       35.22       34.46      0.67 o 
   3   6  17      124.44      124.62      1.14 o 
   4   6  17      151.84      164.56      1.40 o 
  -3   7  17       13.32       14.93      0.83 o 
  -2   7  17       59.86       52.11      0.92 o 
  -1   7  17       51.37       55.68      1.18 o 
   0   7  17        0.09        0.28      0.39 o 
   1   7  17       51.48       58.55      0.86 o 
   2   7  17       60.18       51.81      0.79 o 
   3   7  17       13.38       16.37      0.53 o 
  -2   8  17       96.77       98.64      1.56 o 
  -1   8  17      144.78      151.57      2.01 o 
   0   8  17       15.27       19.58      0.69 o 
   1   8  17      144.80      148.56      1.47 o 
   2   8  17       96.67       99.27      2.49 o 
   0   0  18        7.68       11.50      0.70 o 
   1   0  18       20.61       17.21      0.47 o 
   2   0  18      270.23      268.47      1.90 o 
   3   0  18      203.13      213.35      1.46 o 
   4   0  18       73.98       71.99      0.88 o 
   5   0  18        1.15        2.17      0.40 o 
  -5   1  18       50.89       52.32      0.99 o 
  -4   1  18       39.83       37.01      0.66 o 
  -3   1  18       88.70       88.66      0.98 o 
  -2   1  18      512.22      505.34      2.52 o 
  -1   1  18       99.71       96.97      0.90 o 
   0   1  18       23.81       24.10      0.58 o 
   1   1  18       99.86       95.79      1.19 o 
   2   1  18      512.01      506.04      2.40 o 
   3   1  18       88.45       87.06      0.93 o 
   4   1  18       39.74       36.63      0.57 o 
   5   1  18       50.93       52.67      0.87 o 
  -5   2  18       19.11       20.33      0.64 o 
  -4   2  18       14.78       14.19      0.43 o 
  -3   2  18       25.13       24.93      0.66 o 
  -2   2  18       33.45       30.17      0.61 o 
  -1   2  18       29.87       32.79      0.68 o 
   0   2  18       80.62       69.69      0.88 o 
   1   2  18       29.73       32.97      0.53 o 
   2   2  18       33.35       31.25      0.48 o 
   3   2  18       25.11       25.54      0.49 o 
   4   2  18       14.79       14.13      0.52 o 
   5   2  18       19.10       20.79      1.23 o 
  -5   3  18       63.85       64.28      0.85 o 
  -4   3  18      119.02      115.92      1.08 o 
  -3   3  18       70.85       66.35      1.02 o 
  -2   3  18       64.63       69.79      0.88 o 
  -1   3  18       45.21       42.17      0.79 o 
   0   3  18       49.31       47.18      0.74 o 
   1   3  18       45.29       42.08      0.65 o 
   2   3  18       64.75       71.11      0.86 o 
   3   3  18       70.79       68.27      0.80 o 
   4   3  18      119.17      114.92      2.35 o 
   5   3  18       63.81       63.56      1.27 o 
  -5   4  18       18.28       15.75      0.72 o 
  -4   4  18        2.70        2.90      0.52 o 
  -3   4  18        9.19        9.49      0.44 o 
  -2   4  18       57.11       63.04      0.85 o 
  -1   4  18       12.07        9.61      0.61 o 
   0   4  18      100.07       88.26      0.99 o 
   1   4  18       12.09        9.80      0.41 o 
   2   4  18       57.14       62.91      0.82 o 
   3   4  18        9.19        9.65      0.42 o 
   4   4  18        2.70        2.95      0.40 o 
   5   4  18       18.26       15.76      0.72 o 
  -4   5  18        5.68        8.18      0.63 o 
  -3   5  18       51.53       53.60      0.94 o 
  -2   5  18       25.55       21.24      0.56 o 
  -1   5  18       18.43       21.39      0.73 o 
   0   5  18       40.19       38.34      0.70 o 
   1   5  18       18.44       22.18      0.56 o 
   2   5  18       25.53       20.45      0.53 o 
   3   5  18       51.54       53.51      0.78 o 
   4   5  18        5.71        8.41      0.55 o 
  -4   6  18        2.87        2.91      0.63 o 
  -3   6  18       26.49       24.80      0.70 o 
  -2   6  18      167.75      177.03      2.03 o 
  -1   6  18       16.38       15.85      0.61 o 
   0   6  18        4.25        3.84      0.43 o 
   1   6  18       16.38       15.04      0.51 o 
   2   6  18      167.98      177.08      1.38 o 
   3   6  18       26.47       24.26      0.62 o 
   4   6  18        2.85        2.08      0.56 o 
  -3   7  18       28.03       28.12      0.84 o 
  -2   7  18       38.44       38.95      0.87 o 
  -1   7  18       18.40       19.92      0.80 o 
   0   7  18        1.05        1.32      0.43 o 
   1   7  18       18.40       20.43      0.57 o 
   2   7  18       38.50       37.17      0.73 o 
   3   7  18       28.06       28.35      0.64 o 
  -1   8  18       27.79       26.22      0.97 o 
   0   8  18       44.30       52.43      0.94 o 
   1   8  18       27.83       25.69      0.73 o 
   1   0  19      141.51      140.48      1.70 o 
   2   0  19      157.99      146.07      1.24 o 
   3   0  19       21.92       23.00      0.58 o 
   4   0  19        0.41        1.05      0.36 o 
   5   0  19       12.08       11.14      0.54 o 
  -5   1  19       48.05       49.48      1.07 o 
  -4   1  19        6.64        7.08      0.41 o 
  -3   1  19      524.98      504.09      2.26 o 
  -2   1  19       39.13       39.35      0.63 o 
  -1   1  19      111.12      102.92      0.95 o 
   0   1  19      320.75      314.85      2.91 o 
   1   1  19      111.06      103.51      1.26 o 
   2   1  19       39.04       39.04      0.56 o 
   3   1  19      524.87      495.54      2.90 o 
   4   1  19        6.70        7.20      0.40 o 
   5   1  19       47.98       49.16      0.84 o 
  -5   2  19       32.61       31.42      0.84 o 
  -4   2  19        4.17        4.32      0.37 o 
  -3   2  19      135.36      129.47      1.35 o 
  -2   2  19       84.36       83.89      0.92 o 
  -1   2  19      138.52      135.74      1.45 o 
   0   2  19      153.81      156.58      1.34 o 
   1   2  19      138.72      137.02      1.21 o 
   2   2  19       84.28       85.05      0.80 o 
   3   2  19      135.30      130.40      0.92 o 
   4   2  19        4.12        3.68      0.39 o 
   5   2  19       32.59       32.56      0.84 o 
  -5   3  19       33.50       35.46      0.92 o 
  -4   3  19       39.27       38.64      0.81 o 
  -3   3  19       69.40       64.47      1.01 o 
  -2   3  19      199.01      194.51      1.42 o 
  -1   3  19      162.49      154.85      1.40 o 
   0   3  19       48.39       45.38      0.82 o 
   1   3  19      162.39      157.61      1.13 o 
   2   3  19      199.20      203.80      1.41 o 
   3   3  19       69.26       65.17      0.78 o 
   4   3  19       39.16       39.85      0.75 o 
   5   3  19       33.42       34.29      1.14 o 
  -4   4  19        5.56        4.00      0.56 o 
  -3   4  19       21.50       22.18      0.57 o 
  -2   4  19       16.61       17.23      0.52 o 
  -1   4  19       86.25       82.14      1.04 o 
   0   4  19      107.58       95.59      1.02 o 
   1   4  19       86.33       82.97      0.94 o 
   2   4  19       16.74       17.07      0.50 o 
   3   4  19       21.50       21.79      0.55 o 
   4   4  19        5.58        4.19      0.45 o 
  -4   5  19       41.76       41.32      1.00 o 
  -3   5  19        8.51        8.78      0.52 o 
  -2   5  19       44.37       44.89      0.74 o 
  -1   5  19        0.25        0.71      0.42 o 
   0   5  19      236.10      229.56      1.55 o 
   1   5  19        0.24        0.65      0.32 o 
   2   5  19       44.28       45.25      0.74 o 
   3   5  19        8.45        8.96      0.43 o 
   4   5  19       41.58       41.52      0.83 o 
  -3   6  19       66.74       65.53      0.98 o 
  -2   6  19       73.12       68.37      1.00 o 
  -1   6  19       17.38       18.43      0.79 o 
   0   6  19      396.33      392.96      2.58 o 
   1   6  19       17.30       17.69      0.53 o 
   2   6  19       73.02       67.44      0.87 o 
   3   6  19       66.86       64.48      0.91 o 
  -2   7  19        4.70        2.68      0.47 o 
  -1   7  19       72.89       73.75      1.46 o 
   0   7  19        1.17        0.58      0.42 o 
   1   7  19       72.75       71.72      1.18 o 
   2   7  19        4.62        3.44      0.41 o 
   0   8  19       78.37       89.67      1.36 o 
   0   0  20       74.05       80.92      1.49 o 
   1   0  20       20.70       18.95      0.51 o 
   2   0  20      107.49      111.08      1.35 o 
   3   0  20      245.38      236.89      1.55 o 
   4   0  20      143.75      150.44      1.24 o 
   5   0  20        2.01        1.91      0.44 o 
  -5   1  20       16.34       19.34      0.73 o 
  -4   1  20       14.92       13.82      0.49 o 
  -3   1  20       93.02       92.32      1.01 o 
  -2   1  20      308.90      308.80      1.78 o 
  -1   1  20       55.07       55.75      0.76 o 
   0   1  20       54.35       50.73      1.00 o 
   1   1  20       55.00       57.47      0.74 o 
   2   1  20      308.77      305.31      1.74 o 
   3   1  20       92.90       93.73      1.14 o 
   4   1  20       14.99       14.16      0.47 o 
   5   1  20       16.24       18.54      0.60 o 
  -5   2  20       20.19       20.23      0.74 o 
  -4   2  20       24.73       23.98      0.58 o 
  -3   2  20       21.40       21.12      0.55 o 
  -2   2  20      112.60      110.81      1.29 o 
  -1   2  20       13.99       12.70      0.47 o 
   0   2  20      325.65      309.42      2.21 o 
   1   2  20       13.99       13.12      0.40 o 
   2   2  20      112.56      111.69      1.18 o 
   3   2  20       21.42       21.06      0.54 o 
   4   2  20       24.67       25.22      0.90 o 
   5   2  20       20.18       19.45      0.70 o 
  -5   3  20        5.11        5.06      0.58 o 
  -4   3  20       31.72       32.01      1.00 o 
  -3   3  20       21.61       22.82      0.70 o 
  -2   3  20       17.55       16.35      0.60 o 
  -1   3  20       18.85       17.85      0.60 o 
   0   3  20        0.10        0.23      0.33 o 
   1   3  20       18.75       18.46      0.52 o 
   2   3  20       17.48       16.18      0.39 o 
   3   3  20       21.56       23.11      0.53 o 
   4   3  20       31.62       32.66      0.84 o 
   5   3  20        5.13        5.10      0.57 o 
  -4   4  20       41.45       44.30      1.01 o 
  -3   4  20       53.99       55.97      0.96 o 
  -2   4  20        8.77        7.87      0.43 o 
  -1   4  20       32.53       27.63      0.66 o 
   0   4  20        0.04        0.33      0.33 o 
   1   4  20       32.45       28.05      0.61 o 
   2   4  20        8.79        8.76      0.42 o 
   3   4  20       54.13       56.06      0.74 o 
   4   4  20       41.43       45.41      1.08 o 
  -4   5  20       14.39       16.00      0.74 o 
  -3   5  20       51.28       51.70      0.96 o 
  -2   5  20        0.89        0.77      0.34 o 
  -1   5  20       13.22       11.13      0.56 o 
   0   5  20       16.14       15.68      0.50 o 
   1   5  20       13.15       12.16      0.45 o 
   2   5  20        0.90        1.07      0.32 o 
   3   5  20       51.39       52.08      0.83 o 
   4   5  20       14.35       15.25      0.71 o 
  -3   6  20       60.06       54.47      0.91 o 
  -2   6  20       15.93       17.16      0.63 o 
  -1   6  20       83.28       91.50      1.44 o 
   0   6  20      198.53      216.94      1.52 o 
   1   6  20       83.36       90.17      0.99 o 
   2   6  20       15.96       17.32      0.52 o 
   3   6  20       60.04       55.28      0.79 o 
  -2   7  20       68.18       69.64      1.32 o 
  -1   7  20       19.52       19.52      0.83 o 
   0   7  20       11.69       14.41      0.58 o 
   1   7  20       19.54       19.54      0.65 o 
   2   7  20       68.19       68.78      0.93 o 
   1   0  21      264.38      255.52      2.14 o 
   2   0  21      110.15      107.63      1.22 o 
   3   0  21       49.98       46.02      0.75 o 
   4   0  21       23.86       23.00      0.57 o 
   5   0  21       28.68       35.80      0.76 o 
  -5   1  21        8.44        9.01      0.52 o 
  -4   1  21        4.52        4.86      0.38 o 
  -3   1  21      255.87      257.33      1.63 o 
  -2   1  21      190.59      195.31      1.43 o 
  -1   1  21      124.09      120.34      2.51 o 
   0   1  21       26.59       27.79      0.66 o 
   1   1  21      123.88      121.35      1.67 o 
   2   1  21      190.43      196.16      1.49 o 
   3   1  21      255.96      257.46      3.45 o 
   4   1  21        4.55        4.62      0.44 o 
   5   1  21        8.44        9.70      0.52 o 
  -5   2  21       59.60       56.88      1.26 o 
  -4   2  21        5.33        4.69      0.45 o 
  -3   2  21       50.96       52.00      0.83 o 
  -2   2  21      226.50      222.43      1.53 o 
  -1   2  21       39.64       39.54      0.78 o 
   0   2  21       38.49       37.36      0.68 o 
   1   2  21       39.71       37.64      0.73 o 
   2   2  21      226.41      224.07      2.67 o 
   3   2  21       50.95       51.64      0.77 o 
   4   2  21        5.31        4.53      0.43 o 
   5   2  21       59.67       56.89      1.29 o 
  -4   3  21        3.93        3.12      0.45 o 
  -3   3  21      119.22      119.27      1.33 o 
  -2   3  21       11.98       12.85      0.55 o 
  -1   3  21      112.14      105.04      1.17 o 
   0   3  21      169.37      162.42      1.30 o 
   1   3  21      112.01      103.09      1.05 o 
   2   3  21       11.98       12.38      0.41 o 
   3   3  21      119.20      121.58      1.19 o 
   4   3  21        3.93        3.31      0.54 o 
  -4   4  21       17.03       14.40      0.72 o 
  -3   4  21       10.87       10.14      0.55 o 
  -2   4  21       16.93       16.52      0.51 o 
  -1   4  21       36.10       35.70      0.75 o 
   0   4  21       12.17       12.78      0.47 o 
   1   4  21       36.07       35.95      0.66 o 
   2   4  21       16.90       16.88      0.49 o 
   3   4  21       10.93        9.96      0.45 o 
   4   4  21       17.05       13.39      0.76 o 
  -3   5  21       27.35       20.96      1.21 o 
  -2   5  21        9.31        9.52      0.51 o 
  -1   5  21       10.36       10.83      0.47 o 
   0   5  21        0.33        0.21      0.34 o 
   1   5  21       10.34       10.52      0.45 o 
   2   5  21        9.28        9.38      0.44 o 
   3   5  21       27.29       23.08      0.64 o 
  -3   6  21       28.59       26.54      0.70 o 
  -2   6  21        4.46        6.56      0.51 o 
  -1   6  21       24.81       26.15      0.91 o 
   0   6  21       15.19       21.23      0.59 o 
   1   6  21       24.80       25.40      0.62 o 
   2   6  21        4.47        6.01      0.42 o 
   3   6  21       28.52       26.93      0.75 o 
  -1   7  21       54.48       59.46      1.21 o 
   0   7  21       24.55       27.65      0.72 o 
   1   7  21       54.29       58.04      0.93 o 
   0   0  22       27.64       24.39      0.89 o 
   1   0  22       44.87       43.90      1.23 o 
   2   0  22      244.37      245.26      1.80 o 
   3   0  22      133.52      131.68      1.40 o 
   4   0  22        0.58        0.88      0.42 o 
  -4   1  22       17.05       18.91      0.54 o 
  -3   1  22       91.67       91.95      1.28 o 
  -2   1  22      138.81      141.41      1.23 o 
  -1   1  22        1.45        1.70      0.40 o 
   0   1  22       13.75       14.69      0.63 o 
   1   1  22        1.47        1.96      0.41 o 
   2   1  22      138.74      141.00      1.36 o 
   3   1  22       91.53       90.65      1.12 o 
   4   1  22       17.01       19.09      0.70 o 
  -4   2  22       21.51       20.05      0.56 o 
  -3   2  22       61.70       62.06      0.85 o 
  -2   2  22      102.51       97.39      1.04 o 
  -1   2  22       15.76       16.11      0.59 o 
   0   2  22       12.46       12.79      0.47 o 
   1   2  22       15.85       16.17      0.65 o 
   2   2  22      102.61       95.65      1.15 o 
   3   2  22       61.82       62.84      0.96 o 
   4   2  22       21.49       20.61      0.75 o 
  -4   3  22       56.13       55.54      0.81 o 
  -3   3  22       55.83       52.63      0.94 o 
  -2   3  22       26.27       28.13      0.73 o 
  -1   3  22       71.14       67.48      1.21 o 
   0   3  22        3.87        3.60      0.38 o 
   1   3  22       71.31       66.47      0.96 o 
   2   3  22       26.25       26.59      0.63 o 
   3   3  22       55.64       54.81      1.04 o 
   4   3  22       56.15       56.46      1.05 o 
  -3   4  22       63.23       75.66      1.41 o 
  -2   4  22       57.61       56.64      0.82 o 
  -1   4  22       17.74       17.99      0.53 o 
   0   4  22        0.91        1.86      0.34 o 
   1   4  22       17.71       18.29      0.52 o 
   2   4  22       57.64       57.49      1.01 o 
   3   4  22       63.31       75.08      1.10 o 
  -3   5  22       13.31       14.70      0.75 o 
  -2   5  22        1.17        0.96      0.42 o 
  -1   5  22        1.78        1.86      0.35 o 
   0   5  22       51.69       50.16      0.77 o 
   1   5  22        1.80        1.77      0.36 o 
   2   5  22        1.19        0.81      0.39 o 
   3   5  22       13.35       14.72      0.65 o 
  -2   6  22       28.57       29.75      1.18 o 
  -1   6  22       58.25       64.21      1.22 o 
   0   6  22        0.41        0.71      0.42 o 
   1   6  22       58.47       60.77      0.84 o 
   2   6  22       28.54       29.45      0.69 o 
   1   0  23       50.43       49.68      1.00 o 
   2   0  23      207.07      209.31      3.25 o 
   3   0  23        7.89        7.15      0.58 o 
   4   0  23      145.02      142.90      1.63 o 
  -4   1  23        4.24        5.46      0.47 o 
  -3   1  23       49.97       51.34      0.78 o 
  -2   1  23      102.59      107.08      1.34 o 
  -1   1  23        4.48        3.73      0.64 o 
   0   1  23      133.71      135.87      2.48 o 
   1   1  23        4.49        3.93      0.46 o 
   2   1  23      102.60      110.86      1.23 o 
   3   1  23       49.89       52.49      1.06 o 
   4   1  23        4.24        6.00      0.71 o 
  -4   2  23       23.64       26.58      0.63 o 
  -3   2  23       65.40       66.23      0.88 o 
  -2   2  23      144.23      148.15      1.50 o 
  -1   2  23      156.98      152.45      1.68 o 
   0   2  23      126.26      124.41      1.71 o 
   1   2  23      156.94      151.17      1.58 o 
   2   2  23      144.42      147.11      2.55 o 
   3   2  23       65.42       65.60      0.98 o 
   4   2  23       23.66       27.56      0.83 o 
  -4   3  23        7.53        6.81      0.48 o 
  -3   3  23       21.31       21.52      0.67 o 
  -2   3  23        3.20        3.28      0.45 o 
  -1   3  23      160.35      155.73      2.85 o 
   0   3  23      157.28      142.00      2.51 o 
   1   3  23      160.49      158.77      1.25 o 
   2   3  23        3.25        3.17      0.41 o 
   3   3  23       21.25       20.71      0.73 o 
   4   3  23        7.57        7.00      0.60 o 
  -3   4  23       37.80       43.42      1.01 o 
  -2   4  23       19.10       20.30      0.67 o 
  -1   4  23       11.01       10.84      0.54 o 
   0   4  23        1.31        0.61      0.40 o 
   1   4  23       10.93       11.44      0.53 o 
   2   4  23       19.10       19.86      0.54 o 
   3   4  23       37.83       42.21      0.70 o 
  -2   5  23       10.19       10.88      0.55 o 
  -1   5  23       18.40       18.04      0.55 o 
   0   5  23       13.13       14.40      0.50 o 
   1   5  23       18.39       17.71      0.59 o 
   2   5  23       10.14       10.24      0.51 o 
  -1   6  23       25.60       28.19      1.15 o 
   0   6  23       70.31       78.13      1.06 o 
   1   6  23       25.67       28.10      0.70 o 
   0   0  24        7.36        7.98      0.72 o 
   1   0  24        4.05        4.31      0.53 o 
   2   0  24       44.69       43.56      0.99 o 
   3   0  24      559.26      553.97      7.20 o 
   4   0  24        0.62        0.14      0.53 o 
  -4   1  24        9.99        8.79      0.64 o 
  -3   1  24       18.48       16.99      0.62 o 
  -2   1  24       84.05       85.37      1.38 o 
  -1   1  24       81.37       81.82      1.49 o 
   0   1  24       23.06       24.34      0.78 o 
   1   1  24       81.33       80.76      1.25 o 
   2   1  24       84.22       85.84      1.09 o 
   3   1  24       18.48       16.85      0.61 o 
   4   1  24        9.95        8.98      1.31 o 
  -3   2  24       10.99       11.07      0.57 o 
  -2   2  24       72.06       67.92      0.99 o 
  -1   2  24       83.83       82.20      1.24 o 
   0   2  24       42.08       42.14      0.83 o 
   1   2  24       83.87       81.56      1.19 o 
   2   2  24       71.93       70.54      1.01 o 
   3   2  24       10.96       11.05      0.55 o 
  -3   3  24       29.67       30.59      0.93 o 
  -2   3  24       17.00       16.72      0.60 o 
  -1   3  24      104.49       99.78      1.34 o 
   0   3  24      129.50      129.86      1.53 o 
   1   3  24      104.42      101.25      1.32 o 
   2   3  24       16.92       16.48      0.67 o 
   3   3  24       29.74       30.70      0.75 o 
  -3   4  24        4.53        5.02      0.72 o 
  -2   4  24       12.50       14.41      0.72 o 
  -1   4  24       18.85       17.08      0.59 o 
   0   4  24       18.12       21.65      0.64 o 
   1   4  24       18.89       17.53      0.60 o 
   2   4  24       12.48       14.23      0.50 o 
   3   4  24        4.55        4.57      0.41 o 
  -2   5  24        9.73       10.09      0.61 o 
  -1   5  24       41.53       41.10      0.93 o 
   0   5  24       19.07       19.38      0.64 o 
   1   5  24       41.46       41.74      0.79 o 
   2   5  24        9.73        8.97      0.50 o 
   1   0  25        1.51        1.52      0.49 o 
   2   0  25      209.37      219.64      1.96 o 
   3   0  25        9.08        9.00      0.97 o 
  -3   1  25       19.54       20.53      0.65 o 
  -2   1  25       25.02       24.58      0.69 o 
  -1   1  25       33.30       33.24      1.05 o 
   0   1  25       11.43       10.29      0.54 o 
   1   1  25       33.36       34.20      0.89 o 
   2   1  25       24.94       25.18      0.81 o 
   3   1  25       19.55       20.35      0.65 o 
  -3   2  25       69.11       70.12      1.01 o 
  -2   2  25        0.28       -0.29      0.41 o 
  -1   2  25       25.53       26.82      0.86 o 
   0   2  25       16.78       17.49      0.70 o 
   1   2  25       25.44       26.73      0.87 o 
   2   2  25        0.29        0.20      0.43 o 
   3   2  25       69.28       70.89      1.09 o 
  -3   3  25       20.59       23.12      0.68 o 
  -2   3  25       34.94       34.50      0.78 o 
  -1   3  25       32.49       32.24      0.79 o 
   0   3  25       12.40       11.19      0.53 o 
   1   3  25       32.45       33.25      0.79 o 
   2   3  25       34.87       34.24      0.88 o 
   3   3  25       20.64       22.47      0.68 o 
  -2   4  25       25.16       30.13      0.92 o 
  -1   4  25        7.19        9.74      0.67 o 
   0   4  25       24.51       28.24      0.69 o 
   1   4  25        7.18        8.35      0.44 o 
   2   4  25       25.29       29.04      0.63 o 
  -1   5  25        1.34        1.88      0.54 o 
   0   5  25       61.54       71.89      1.01 o 
   1   5  25        1.33        1.73      0.44 o 
   0   0  26      124.59      127.80      1.86 o 
   1   0  26       62.67       64.62      1.27 o 
   2   0  26       41.87       42.78      0.97 o 
   3   0  26       19.59       19.64      0.77 o 
  -3   1  26      104.97      107.09      1.41 o 
  -2   1  26       47.72       49.94      0.89 o 
  -1   1  26       54.47       55.93      1.43 o 
   0   1  26        1.23        1.22      0.44 o 
   1   1  26       54.41       56.25      1.59 o 
   2   1  26       47.68       48.36      0.91 o 
   3   1  26      104.96      103.50      2.62 o 
  -2   2  26        3.96        3.85      0.47 o 
  -1   2  26      277.28      272.93      5.49 o 
   0   2  26       52.51       48.83      1.06 o 
   1   2  26      277.23      279.24      3.94 o 
   2   2  26        3.99        3.57      0.52 o 
  -2   3  26      161.16      167.52      1.49 o 
  -1   3  26       54.45       55.66      0.93 o 
   0   3  26       20.68       24.56      0.85 o 
   1   3  26       54.40       54.94      0.92 o 
   2   3  26      161.24      165.27      2.77 o 
  -1   4  26        1.44        0.90      0.54 o 
   0   4  26        5.70        6.82      0.50 o 
   1   4  26        1.42        1.36      0.44 o 
   1   0  27        8.89        8.90      0.62 o 
   2   0  27        0.86        0.64      0.47 o 
  -2   1  27       86.21       82.55      1.09 o 
  -1   1  27       42.17       44.33      1.19 o 
   0   1  27       34.70       35.61      0.79 o 
   1   1  27       42.25       42.72      0.99 o 
   2   1  27       86.29       84.40      1.10 o 
  -2   2  27       82.26       83.27      1.10 o 
  -1   2  27        7.96        9.12      0.57 o 
   0   2  27       17.18       17.72      0.69 o 
   1   2  27        7.95        9.33      0.68 o 
   2   2  27       82.31       83.37      1.09 o 
  -1   3  27        5.32        6.08      0.51 o 
   0   3  27        0.37        0.65      0.45 o 
   1   3  27        5.37        4.86      0.49 o 
   0   0  28       63.66       68.83      1.43 o 
   1   0  28       37.26       39.89      0.96 o 
  -1   1  28       16.38       17.66      0.75 o 
   0   1  28       43.58       44.09      0.86 o 
   1   1  28       16.42       17.76      0.76 o 
   0   2  28        3.84        2.60      0.56 o 
                                                 
